# Supplementary material for: Muskrats are greater carriers of pathogenic Leptospira than coypus in ecosystems with temperate climates
Source: PLoS One. 2020 Feb 19;15(2):e0228577. doi: 10.1371/journal.pone.0228577 (PMC7029846; doi:10.1371/journal.pone.0228577)
Supplement: S1 Data — (XLS) [file pone.0228577.s001.xls]

## Sheet: Feuil5
Nombre de LeptoMAT_res
Ech_espece	LeptoMAT_res	Total
indetermine	1	1
Total indetermine		1
ragondin	0	354
	1	236
Total ragondin		590
rat_musque	0	139
	1	166
Total rat_musque		305
Total général		896

## Sheet: Data base
					Serovar titers
ID	Animal specie	Region	PCR result	MAT result	19	Autumnalis	Australis	Ballum	Bataviae	Bim	Bratislava	Canicola	Copenhageni	Cynopteri	Grippotyphosa	Hebdomadis	Hadjo	Mangus	Mozdok	Munchen	Manama	Pomona	Pyrogenes	Saxkoebing	Sejroe	Tarassovi	Vanderhoedoni	Wolffi
1	Coypu	Pays de la Loire	0	0	0	0	0	0	0	0	0	0	0	0	0	0	0	0	0	0	0	0	0	0	0	0	0	0
2	Muskrat	Pays de la Loire	1	1	0	0	0	0	0	0	0	0	0	0	0	0	400	0	0	0	0	0	0	6400	800	0	0	100
3	Coypu	Pays de la Loire	0	0	0	0	0	0	0	0	0	0	0	0	0	0	0	0	0	0	0	0	0	0	0	0	0	0
4	Coypu	Pays de la Loire	0	0	0	0	0	0	0	0	0	0	0	0	0	0	0	0	0	0	0	0	0	0	0	0	0	0
5	Coypu	Pays de la Loire	1	0	0	0	0	0	0	0	0	0	0	0	0	0	0	0	0	0	0	0	0	0	0	0	0	0
6	Coypu	Pays de la Loire	0	0	0	0	0	0	0	0	0	0	0	0	0	0	0	0	0	0	0	0	0	0	0	0	0	0
7	Coypu	Pays de la Loire	0	0	0	0	0	0	0	0	0	0	0	0	0	0	0	0	0	0	0	0	0	0	0	0	0	0
8	Coypu	Pays de la Loire	0	0	0	0	0	0	0	0	0	0	0	0	0	0	0	0	0	0	0	0	0	0	0	0	0	0
9	Coypu	Pays de la Loire	0	0	0	0	0	0	0	0	0	0	0	0	0	0	0	0	0	0	0	0	0	0	0	0	0	0
10	Coypu	Pays de la Loire	0	0	0	0	0	0	0	0	0	0	0	0	0	0	0	0	0	0	0	0	0	0	0	0	0	0
11	Coypu	Pays de la Loire	1	0	0	0	0	0	0	0	0	0	0	0	0	0	0	0	0	0	0	0	0	0	0	0	0	0
12	Coypu	Pays de la Loire	0	0	0	0	0	0	0	0	0	0	0	0	0	0	0	0	0	0	0	0	0	0	0	0	0	0
13	Coypu	Pays de la Loire	1	0	0	0	0	0	0	0	0	0	0	0	0	0	0	0	0	0	0	0	0	0	0	0	0	0
14	Coypu	Pays de la Loire	0	0	0	0	0	0	0	0	0	0	0	0	0	0	0	0	0	0	0	0	0	0	0	0	0	0
15	Muskrat	Pays de la Loire	0	0	0	0	0	0	0	0	0	0	0	0	0	0	0	0	0	0	0	0	0	0	0	0	0	0
16	Muskrat	Pays de la Loire	0	0	0	0	0	0	0	0	0	0	0	0	0	0	0	0	0	0	0	0	0	0	0	0	0	0
17	Muskrat	Pays de la Loire	0	0	0	0	0	0	0	0	0	0	0	0	0	0	0	0	0	0	0	0	0	0	0	0	0	0
18	Muskrat	Pays de la Loire	0	0	0	0	0	0	0	0	0	0	0	0	0	0	0	0	0	0	0	0	0	0	0	0	0	0
19	Muskrat	Pays de la Loire	0	0	0	0	0	0	0	0	0	0	0	0	0	0	0	0	0	0	0	0	0	0	0	0	0	0
20	Muskrat	Pays de la Loire	0	0	0	0	0	0	0	0	0	0	0	0	0	0	0	0	0	0	0	0	0	0	0	0	0	0
21	Muskrat	Pays de la Loire	0	0	0	0	0	0	0	0	0	0	0	0	0	0	0	0	0	0	0	0	0	0	0	0	0	0
22	Muskrat	Pays de la Loire	0	0	0	0	0	0	0	0	0	0	0	0	0	0	0	0	0	0	0	0	0	0	0	0	0	0
23	Muskrat	Pays de la Loire	0	1	0	0	0	0	0	0	0	0	0	0	200	0	0	0	0	0	0	0	0	0	0	0	0	0
24	Muskrat	Pays de la Loire	0	0	0	0	0	0	0	0	0	0	0	0	0	0	0	0	0	0	0	0	0	0	0	0	0	0
25	Muskrat	Pays de la Loire	0	0	0	0	0	0	0	0	0	0	0	0	0	0	0	0	0	0	0	0	0	0	0	0	0	0
26	Muskrat	Pays de la Loire	0	0	0	0	0	0	0	0	0	0	0	0	0	0	0	0	0	0	0	0	0	0	0	0	0	0
27	Coypu	Pays de la Loire	0	0	0	0	0	0	0	0	0	0	0	0	0	0	0	0	0	0	0	0	0	0	0	0	0	0
28	Muskrat	Pays de la Loire	0	0	0	0	0	0	0	0	0	0	0	0	0	0	0	0	0	0	0	0	0	0	0	0	0	0
29	Coypu	Pays de la Loire	0	0	0	0	0	0	0	0	0	0	0	0	0	0	0	0	0	0	0	0	0	0	0	0	0	0
30	Coypu	Pays de la Loire	0	0	0	0	0	0	0	0	0	0	0	0	0	0	0	0	0	0	0	0	0	0	0	0	0	0
31	Muskrat	Pays de la Loire	1	0	0	0	0	0	0	0	0	0	0	0	0	0	0	0	0	0	0	0	0	0	0	0	0	0
32	Muskrat	Pays de la Loire	0	0	0	0	0	0	0	0	0	0	0	0	0	0	0	0	0	0	0	0	0	0	0	0	0	0
33	Muskrat	Pays de la Loire	0	1	200	0	0	0	0	0	200	0	200	0	0	0	0	0	0	200	0	0	0	0	0	0	0	0
34	Coypu	Pays de la Loire	0	0	0	0	0	0	0	0	0	0	0	0	0	0	0	0	0	0	0	0	0	0	0	0	0	0
35	Coypu	Pays de la Loire	1	0	0	0	0	0	0	0	0	0	0	0	0	0	0	0	0	100	0	0	0	0	0	0	0	0
36	Muskrat	Pays de la Loire	0	0	0	0	0	0	0	0	0	0	0	0	0	0	0	0	0	0	0	0	0	0	0	0	0	0
37	Coypu	Pays de la Loire	0	0	0	0	0	0	0	0	0	0	0	0	0	0	0	0	0	0	0	0	0	0	0	0	0	0
38	Muskrat	Pays de la Loire	0	0	0	0	0	0	0	0	0	0	0	0	0	0	0	0	0	0	0	0	0	0	0	0	0	0
39	Muskrat	Pays de la Loire	0	0	0	0	0	0	0	0	0	0	0	0	0	0	0	0	0	0	0	0	0	0	0	0	0	0
40	Muskrat	Pays de la Loire	1	1	0	0	0	0	0	0	0	0	0	0	200	0	400	0	0	0	0	0	0	6400	800	0	0	200
41	Muskrat	Pays de la Loire	0	0	0	0	0	0	0	0	0	0	0	0	0	0	0	0	0	0	0	0	0	0	0	0	0	0
42	Coypu	Pays de la Loire	0	0	0	0	0	0	0	0	0	0	0	0	0	0	0	0	0	0	0	0	0	0	0	0	0	0
43	Coypu	Pays de la Loire	0	0	0	0	0	0	0	0	0	0	0	0	0	0	0	0	0	0	0	0	0	0	0	0	0	0
44	Muskrat	Pays de la Loire	0	0	0	0	0	0	0	0	0	0	0	0	0	0	0	0	0	0	0	0	0	0	0	0	0	0
45	Coypu	Pays de la Loire	0	0	0	0	0	0	0	0	0	0	0	0	0	0	0	0	0	0	0	0	0	0	0	0	0	0
46	Coypu	Pays de la Loire	1	1	400	200	1600	0	0	1600	6400	0	400	0	0	0	0	0	0	6400	0	0	1600	0	0	0	0	0
47	Muskrat	Pays de la Loire	0	0	0	0	0	0	0	0	0	0	0	0	0	0	0	0	0	0	0	0	0	0	0	0	0	0
48	Coypu	Pays de la Loire	0	0	0	0	0	0	0	0	0	0	0	0	0	0	0	0	0	0	0	0	0	0	0	0	0	0
49	Muskrat	Pays de la Loire	0	0	0	0	0	0	0	0	0	0	0	0	0	0	0	0	0	0	0	0	0	0	0	0	0	0
50	Coypu	Pays de la Loire	0	1	0	0	200	0	0	0	100	0	0	0	0	0	0	0	0	800	0	0	0	0	0	0	0	0
51	Muskrat	Pays de la Loire	0	1	0	0	400	0	0	0	1600	0	0	0	0	0	0	0	0	6400	0	100	200	0	0	0	0	0
52	Coypu	Pays de la Loire	0	0	0	0	0	0	0	0	0	0	0	0	0	0	0	0	0	0	0	0	0	0	0	0	0	0
53	Coypu	Pays de la Loire	0	1	400	0	400	0	0	0	1600	0	100	0	0	0	0	0	0	3200	0	0	0	0	0	0	0	0
54	Coypu	Pays de la Loire	0	1	400	0	400	0	0	0	400	0	200	0	0	0	0	0	0	3200	0	0	0	0	0	0	0	0
55	Coypu	Pays de la Loire	0	1	800	0	400	0	0	0	1600	0	400	0	0	0	0	0	0	3200	0	0	0	0	0	0	0	0
56	Coypu	Pays de la Loire	0	1	200	0	200	0	0	0	6400	0	100	0	0	0	0	0	0	6400	0	0	0	0	0	0	0	0
57	Muskrat	Pays de la Loire	1	0	0	0	0	0	0	0	0	0	0	0	0	0	0	0	0	0	0	0	0	0	0	0	0	0
58	Muskrat	Pays de la Loire	0	0	0	0	0	0	0	0	0	0	0	0	0	0	0	0	0	0	0	0	0	0	0	0	0	0
59	Coypu	Pays de la Loire	1	1	800	0	0	0	0	0	0	0	200	0	0	0	0	0	0	0	0	0	400	0	0	0	0	0
60	Muskrat	Pays de la Loire	0	0	0	0	0	0	0	0	0	0	0	0	0	0	0	0	0	0	0	0	0	0	0	0	0	0
61	Coypu	Pays de la Loire	0	1	1600	0	400	0	0	0	3200	0	800	0	0	0	0	0	0	6400	0	0	0	0	0	0	0	0
62	Coypu	Pays de la Loire	0	1	800	0	100	0	0	0	800	0	800	0	0	0	0	0	0	3200	0	0	0	0	0	0	0	0
63	Coypu	Pays de la Loire	0	1	0	0	0	0	0	0	0	0	0	0	0	0	0	0	100	0	0	100	0	0	0	0	0	0
64	Coypu	Pays de la Loire	0	0	0	0	0	0	0	0	0	0	0	0	0	0	0	0	0	0	0	0	0	0	0	0	0	0
65	Muskrat	Pays de la Loire	1	0	0	0	0	0	0	0	0	0	0	0	0	0	0	0	0	0	0	0	0	0	0	0	0	0
66	Coypu	Pays de la Loire	0	0	0	0	0	0	0	0	0	0	0	0	0	0	0	0	0	0	0	0	0	0	0	0	0	0
67	Coypu	Pays de la Loire	0	0	0	0	0	0	0	0	0	0	0	0	0	0	0	0	0	0	0	0	0	0	0	0	0	0
68	Coypu	Pays de la Loire	1	1	800	0	200	0	0	0	3200	0	200	0	0	0	0	0	0	6400	0	0	0	0	0	0	0	0
69	Coypu	Pays de la Loire	0	0	0	0	0	0	0	0	0	0	0	0	0	0	0	0	0	0	0	0	0	0	0	0	0	0
70	Coypu	Pays de la Loire	1	0	0	0	0	0	0	0	0	0	0	0	0	0	0	0	0	0	0	0	0	0	0	0	0	0
71	Coypu	Pays de la Loire	0	0	0	0	0	0	0	0	0	0	0	0	0	0	0	0	0	0	0	0	0	0	0	0	0	0
72	Muskrat	Pays de la Loire	0	0	0	0	0	0	0	0	0	0	0	0	0	0	0	0	0	0	0	0	0	0	0	0	0	0
73	Coypu	Pays de la Loire	0	0	0	0	0	0	0	0	0	0	0	0	0	0	0	0	0	0	0	0	0	0	0	0	0	0
74	Muskrat	Pays de la Loire	0	0	0	0	0	0	0	0	0	0	0	0	0	0	0	0	0	0	0	0	0	0	0	0	0	0
75	Muskrat	Pays de la Loire	1	1	0	0	0	0	0	0	0	0	0	0	0	0	400	0	0	0	0	0	0	6400	200	0	0	200
76	Coypu	Pays de la Loire	0	0	0	0	0	0	0	0	0	0	0	0	0	0	0	0	0	0	0	0	0	0	0	0	0	0
77	Coypu	Pays de la Loire	0	0	0	0	0	0	0	0	0	0	0	0	0	0	0	0	0	0	0	0	0	0	0	0	0	0
78	Coypu	Pays de la Loire	1	1	0	0	0	0	0	0	400	0	0	0	0	0	0	0	0	800	0	0	0	0	0	0	0	0
79	Coypu	Pays de la Loire	1	1	800	0	400	0	0	0	400	0	800	0	0	0	0	0	0	6400	0	0	0	0	0	0	0	0
80	Muskrat	Pays de la Loire	0	1	400	0	6400	0	0	0	3200	0	800	0	0	0	0	0	0	6400	0	0	0	0	0	0	0	0
81	Muskrat	Pays de la Loire	0	0	0	0	0	0	0	0	0	0	0	0	0	0	0	0	0	0	0	0	0	0	0	0	0	0
82	Coypu	Pays de la Loire	0	0	0	0	0	0	0	0	0	0	0	0	0	0	0	0	0	0	0	0	0	0	0	0	0	0
83	Coypu	Pays de la Loire	0	0	0	0	0	0	0	0	0	0	0	0	0	0	0	0	0	0	0	0	0	0	0	0	0	0
85	Muskrat	Pays de la Loire	1	1	0	0	800	0	0	0	400	0	0	0	0	0	0	0	0	3200	0	0	0	0	0	0	0	0
86	Muskrat	Pays de la Loire	0	0	0	0	0	0	0	0	0	0	0	0	0	0	0	0	0	0	0	0	0	0	0	0	0	0
87	Coypu	Pays de la Loire	0	0	0	0	0	0	0	0	0	0	0	0	0	0	0	0	0	0	0	0	0	0	0	0	0	0
88	Coypu	Pays de la Loire	0	1	800	0	0	0	0	0	800	0	200	0	0	0	0	0	0	6400	0	0	0	0	0	0	0	0
89	Muskrat	Pays de la Loire	0	1	0	0	0	0	0	0	0	0	0	0	200	0	0	0	0	0	0	0	0	0	0	0	0	0
90	Coypu	Pays de la Loire	1	1	0	0	0	0	0	0	0	0	0	0	6400	0	0	0	0	0	0	0	0	0	0	0	800	0
91	Muskrat	Pays de la Loire	1	1	400	0	0	0	0	0	0	100	1600	0	0	0	0	0	0	200	0	0	0	0	0	0	0	0
92	Coypu	Pays de la Loire	0	0	0	0	0	0	0	0	0	0	0	0	0	0	0	0	0	0	0	0	0	0	0	0	0	0
93	Coypu	Pays de la Loire	0	0	0	0	0	0	0	0	0	0	0	0	0	0	0	0	0	0	0	0	0	0	0	0	0	0
95	Coypu	Pays de la Loire	0	0	0	0	0	0	0	0	0	0	0	0	0	0	0	0	0	0	0	0	0	0	0	0	0	0
96	Muskrat	Pays de la Loire	0	1	0	0	0	0	0	0	0	0	0	0	6400	0	0	0	0	0	0	0	0	0	0	0	200	0
97	Coypu	Pays de la Loire	0	0	0	0	0	0	0	0	0	0	0	0	0	0	0	0	0	0	0	0	0	0	0	0	0	0
98	Muskrat	Pays de la Loire	0	1	0	0	0	0	0	0	0	0	0	0	3200	0	0	0	0	0	0	0	0	0	0	0	100	0
99	Muskrat	Pays de la Loire	0	1	0	0	0	0	0	0	0	0	0	0	1600	0	0	0	0	0	0	0	0	0	0	0	0	0
100	Coypu	Pays de la Loire	0	0	0	0	0	0	0	0	0	0	0	0	0	0	0	0	0	0	0	0	0	0	0	0	0	0
101	Coypu	Pays de la Loire	1	1	0	0	0	0	0	0	0	0	0	0	0	800	0	0	0	0	0	0	0	3200	100	0	0	0
102	Muskrat	Pays de la Loire	0	1	0	0	400	0	0	0	1600	0	0	0	0	0	0	0	0	3200	0	0	0	0	0	0	0	0
103	Muskrat	Pays de la Loire	1	1	0	0	0	0	0	0	0	0	0	0	6400	0	0	0	0	0	0	0	0	0	0	0	400	0
104	Coypu	Pays de la Loire	0	0	0	0	0	0	0	0	0	0	0	0	0	0	0	0	0	0	0	0	0	0	0	0	0	0
105	Coypu	Pays de la Loire	0	1	0	0	1600	0	0	0	1600	0	0	0	0	0	0	0	0	6400	0	0	0	0	0	0	0	0
106	Muskrat	Pays de la Loire	0	0	0	0	0	0	0	0	0	0	0	0	0	0	0	0	0	0	0	0	0	0	0	0	0	0
107	Muskrat	Pays de la Loire	1	1	0	0	1600	0	0	0	3200	0	0	3200	3200	0	0	0	100	6400	0	100	0	0	0	0	200	0
108	Coypu	Pays de la Loire	0	1	0	0	800	0	0	0	3200	0	0	0	0	0	0	0	0	6400	0	0	0	0	0	0	0	0
109	Muskrat	Pays de la Loire	0	1	0	0	0	0	0	0	0	0	0	0	6400	0	0	0	0	0	0	0	0	0	0	0	100	0
110	Coypu	Pays de la Loire	0	0	0	0	0	0	0	0	0	0	0	0	0	0	0	0	0	0	0	0	0	0	0	0	0	0
111	Coypu	Pays de la Loire	0	1	0	0	0	0	0	0	0	0	0	0	400	0	0	0	0	0	0	0	0	0	0	0	0	0
112	Coypu	Pays de la Loire	0	1	0	0	0	0	0	0	3200	0	0	0	0	0	0	0	0	6400	0	0	0	0	0	0	0	0
113	Muskrat	Pays de la Loire	0	0	0	0	0	0	0	0	0	0	0	0	0	0	0	0	0	0	0	0	0	0	0	0	0	0
114	Coypu	Pays de la Loire	0	0	0	0	0	0	0	0	0	0	0	0	0	0	0	0	0	0	0	0	0	0	0	0	0	0
115	Muskrat	Pays de la Loire	1	0	0	0	0	0	0	0	0	0	0	0	0	0	0	0	0	0	0	0	0	0	0	0	0	0
116	Muskrat	Pays de la Loire	0	1	0	0	0	0	0	0	0	0	0	0	3200	0	0	0	0	0	0	0	0	0	0	400	400	0
117	Muskrat	Pays de la Loire	1	0	0	0	0	0	0	0	0	0	0	0	0	0	0	0	0	0	0	0	0	0	0	0	0	0
118	Muskrat	Pays de la Loire	1	1	0	0	0	0	0	0	0	0	0	0	1600	0	0	0	0	0	0	0	0	0	0	0	100	0
119	Coypu	Pays de la Loire	0	0	0	0	0	0	0	0	0	0	0	0	0	0	0	0	0	0	0	0	0	0	0	0	0	0
120	Muskrat	Pays de la Loire	1	1	1600	0	0	0	0	0	0	0	800	0	0	0	0	0	0	0	0	0	0	0	0	0	0	0
121	Coypu	Pays de la Loire	0	1	3200	0	0	0	0	0	0	0	800	0	0	0	0	0	0	6400	0	0	0	0	0	0	0	0
122	Muskrat	Pays de la Loire	1	1	0	100	3200	0	0	0	3200	0	0	0	100	0	0	0	0	6400	0	0	0	0	0	0	100	0
123	Coypu	Pays de la Loire	0	0	0	0	0	0	0	0	100	0	0	0	0	0	0	0	0	0	0	0	0	0	0	0	0	0
124	Muskrat	Pays de la Loire	0	1	0	0	0	0	0	0	0	0	0	0	6400	0	0	0	0	0	0	0	100	0	0	0	100	0
125	Muskrat	Pays de la Loire	0	1	0	0	0	0	0	0	0	0	0	0	3200	0	0	0	0	0	0	0	0	0	0	0	200	0
126	Coypu	Pays de la Loire	0	0	0	0	0	0	0	0	0	0	0	0	0	0	0	0	0	0	0	0	0	0	0	0	0	0
127	Coypu	Pays de la Loire	1	0	0	0	0	0	0	0	0	0	0	0	0	0	0	0	0	0	0	0	0	0	0	0	0	0
128	Coypu	Pays de la Loire	1	0	0	0	0	0	0	0	0	0	0	0	0	0	0	0	0	0	0	0	0	0	0	0	0	0
129	Coypu	Pays de la Loire	1	0	0	0	0	0	0	0	0	0	0	0	0	0	0	0	0	0	0	0	0	0	0	0	0	0
130	Muskrat	Pays de la Loire	1	1	0	0	0	0	0	0	0	0	0	0	6400	0	0	0	0	0	0	0	0	0	0	0	100	0
131	Coypu	Pays de la Loire	1	0	0	0	0	0	0	0	0	0	0	0	0	0	0	0	0	0	0	0	0	0	0	0	0	0
132	Coypu	Pays de la Loire	1	1	0	0	200	0	0	0	3200	0	0	0	0	0	0	0	0	6400	0	0	0	0	0	0	0	0
133	Muskrat	Pays de la Loire	1	1	0	0	0	0	0	0	0	0	0	0	400	0	0	0	0	0	0	0	0	0	0	0	0	0
134	Muskrat	Pays de la Loire	0	1	0	0	3200	0	0	0	3200	0	0	0	0	0	0	0	0	6400	0	0	0	0	0	0	0	0
135	Coypu	Pays de la Loire	0	0	0	0	0	0	0	0	0	0	0	0	0	0	0	0	0	0	0	0	0	0	0	0	0	0
136	Muskrat	Pays de la Loire	0	0	0	0	0	0	0	0	0	0	0	0	0	0	0	0	0	0	0	0	0	0	0	0	0	0
137	Muskrat	Pays de la Loire	1	0	0	0	0	0	0	0	0	0	0	0	0	0	0	0	0	0	0	0	0	0	0	0	0	0
138	Muskrat	Pays de la Loire	1	1	0	0	0	0	0	0	0	0	0	0	800	0	0	0	0	0	0	0	0	0	0	0	0	0
139	Muskrat	Pays de la Loire	0	0	0	0	0	0	0	0	0	0	0	0	0	0	0	0	0	0	0	0	0	0	0	0	0	0
140	Coypu	Pays de la Loire	0	0	0	0	0	0	0	0	0	0	0	0	0	0	0	0	0	0	0	0	100	0	0	0	0	0
141	Coypu	Pays de la Loire	0	1	0	0	200	0	0	0	1600	0	0	0	0	0	0	0	0	1600	0	0	0	0	0	0	0	0
142	Coypu	Pays de la Loire	0	1	400	0	200	0	0	0	1600	0	400	0	0	0	0	0	0	1600	0	0	100	0	0	0	0	0
143	Coypu	Pays de la Loire	0	1	0	0	200	0	0	0	3200	0	0	0	0	0	0	0	0	3200	0	0	0	0	0	0	0	0
144	Coypu	Pays de la Loire	0	0	0	0	0	0	0	0	0	0	0	0	0	0	0	0	0	0	0	0	0	0	0	0	0	0
145	Coypu	Pays de la Loire	0	0	0	0	0	0	0	0	0	0	0	0	0	0	0	0	0	0	0	0	0	0	0	0	0	0
146	Coypu	Pays de la Loire	0	0	0	0	0	0	0	0	0	0	0	0	0	0	0	0	0	0	0	0	0	0	0	0	0	0
147	Coypu	Pays de la Loire	0	0	0	0	0	0	0	0	0	0	0	0	0	0	0	0	0	0	0	0	0	0	0	0	0	0
148	Muskrat	Pays de la Loire	1	0	0	0	0	0	0	0	0	0	0	0	0	0	0	0	0	0	0	0	0	0	0	0	0	0
149	Coypu	Pays de la Loire	0	1	200	0	100	0	0	0	800	0	100	0	0	0	0	0	0	400	0	0	0	0	0	0	0	0
150	Coypu	Pays de la Loire	0	0	0	0	0	0	0	0	0	0	0	0	0	0	0	0	0	0	0	0	0	0	0	0	0	0
151	Coypu	Pays de la Loire	0	0	0	0	0	0	0	0	0	0	0	0	0	0	0	0	0	0	0	0	0	0	0	0	0	0
152	Coypu	Pays de la Loire	0	0	0	0	0	0	0	0	0	0	0	0	0	0	0	0	0	0	0	0	0	0	0	0	0	0
153	Coypu	Pays de la Loire	0	0	0	0	0	0	0	0	0	0	0	0	0	0	0	0	0	0	0	0	0	0	0	0	0	0
154	Coypu	Pays de la Loire	0	1	0	0	400	0	0	0	200	0	0	0	0	0	0	0	0	800	0	0	0	0	0	0	0	0
155	Coypu	Pays de la Loire	0	0	0	0	0	0	0	0	0	0	0	0	0	0	0	0	0	0	0	0	0	0	0	0	0	0
156	Muskrat	Pays de la Loire	0	0	0	0	0	0	0	0	0	0	0	0	0	0	0	0	0	0	0	0	0	0	0	0	0	0
157	Muskrat	Pays de la Loire	0	1	0	0	0	0	0	0	0	0	0	0	200	0	0	0	0	0	0	0	0	0	0	0	0	0
158	Muskrat	Pays de la Loire	0	1	0	0	3200	0	0	0	6400	0	0	0	0	0	0	0	0	6400	0	0	0	0	0	0	0	0
159	Coypu	Pays de la Loire	0	0	0	0	0	0	0	0	0	0	0	0	0	0	0	0	0	0	0	0	0	0	0	0	0	0
160	Coypu	Pays de la Loire	0	1	0	0	0	0	0	0	800	0	0	0	0	0	0	0	0	800	0	0	0	0	0	0	0	0
161	Coypu	Pays de la Loire	0	0	0	0	0	0	0	0	0	0	0	0	0	0	0	0	0	0	0	0	0	0	0	0	0	0
162	Coypu	Pays de la Loire	0	0	0	0	0	0	0	0	0	0	0	0	0	0	0	0	0	0	0	0	0	0	0	0	0	0
163	Coypu	Pays de la Loire	0	1	0	0	800	0	0	0	800	0	0	0	0	0	0	0	0	800	0	0	0	0	0	0	0	0
164	Coypu	Pays de la Loire	0	1	800	0	200	0	0	0	800	0	400	0	0	0	0	0	0	800	0	0	0	0	0	0	0	0
165	Coypu	Pays de la Loire	0	0	0	0	0	0	0	0	0	0	0	0	0	0	0	0	0	0	0	0	0	0	0	0	0	0
166	Muskrat	Pays de la Loire	0	1	0	0	0	0	0	0	0	0	0	0	3200	0	0	0	0	0	0	0	0	0	0	0	100	0
167	Coypu	Pays de la Loire	0	1	3200	0	400	0	0	0	800	0	400	0	0	0	0	0	0	6400	0	0	0	0	0	0	0	0
168	Coypu	Pays de la Loire	0	0	0	0	0	0	0	0	0	0	0	0	0	0	0	0	0	0	0	0	0	0	0	0	0	0
169	Coypu	Pays de la Loire	0	0	0	0	0	0	0	0	0	0	0	0	0	0	0	0	0	0	0	0	0	0	0	0	0	0
170	Coypu	Pays de la Loire	0	1	3200	0	3200	0	0	0	6400	0	200	0	0	0	0	0	0	6400	0	0	0	0	0	0	0	0
171	Coypu	Pays de la Loire	0	0	0	0	0	0	0	0	0	0	0	0	0	0	0	0	0	0	0	0	0	0	0	0	0	0
172	Coypu	Pays de la Loire	1	1	6400	800	1600	0	0	3200	6400	0	1600	0	0	0	0	0	0	6400	0	0	0	0	0	0	0	0
173	Coypu	Pays de la Loire	0	1	1600	0	200	0	0	0	200	0	400	0	0	0	0	0	0	1600	0	0	0	0	0	0	0	0
174	Coypu	Pays de la Loire	0	0	0	0	0	0	0	0	0	0	0	0	0	0	0	0	0	0	0	0	0	0	0	0	0	0
175	Coypu	Pays de la Loire	0	1	0	0	100	0	0	0	200	0	0	0	0	0	0	0	0	1600	0	0	0	0	0	0	0	0
176	Coypu	Pays de la Loire	0	0	0	0	0	0	0	0	0	0	0	0	0	0	0	0	0	0	0	0	0	0	0	0	0	0
177	Coypu	Pays de la Loire	0	1	6400	200	3200	0	0	1600	6400	0	800	0	0	0	0	0	0	6400	0	0	0	0	0	0	0	0
178	Coypu	Pays de la Loire	1	1	3200	200	800	0	0	800	6400	0	400	200	0	0	0	0	0	6400	0	0	0	0	0	0	0	0
179	Muskrat	Pays de la Loire	0	0	0	0	0	0	0	0	0	0	0	0	0	0	0	0	0	0	0	0	0	0	0	0	0	0
180	Coypu	Pays de la Loire	0	0	0	0	0	0	0	0	0	0	0	0	0	0	0	0	0	0	0	0	0	0	0	0	0	0
181	Muskrat	Pays de la Loire	1	1	0	0	3200	0	0	0	3200	0	0	0	0	0	0	0	0	6400	0	0	0	0	0	0	0	0
182	Coypu	Pays de la Loire	0	0	0	0	0	0	0	0	0	0	0	0	0	0	0	0	0	0	0	0	0	0	0	0	0	0
183	Muskrat	Pays de la Loire	0	1	0	0	800	0	0	0	1600	0	0	0	0	0	0	0	0	800	0	0	0	0	0	0	0	0
184	Coypu	Pays de la Loire	0	1	6400	0	200	0	0	0	400	0	400	0	0	0	0	0	0	3200	0	0	0	0	0	0	0	0
185	Coypu	Pays de la Loire	0	1	1600	0	800	0	0	0	800	0	400	0	0	0	0	0	0	800	0	0	0	0	0	0	0	0
186	Coypu	Pays de la Loire	1	1	0	0	800	0	0	0	6400	0	0	200	0	0	0	0	0	6400	0	0	0	0	0	0	0	0
187	Coypu	Pays de la Loire	0	1	400	0	200	0	0	0	400	0	400	0	0	0	0	0	0	6400	0	0	0	0	0	0	0	0
188	Coypu	Pays de la Loire	0	0	0	0	0	0	0	0	0	0	0	0	0	0	0	0	0	0	0	0	0	0	0	0	0	0
189	Muskrat	Pays de la Loire	0	0	0	0	0	0	0	0	0	0	0	0	0	0	0	0	0	0	0	0	0	0	0	0	0	0
190	Coypu	Pays de la Loire	0	1	3200	0	400	0	0	0	3200	0	400	0	0	0	0	0	0	3200	0	0	100	0	0	0	0	0
191	Coypu	Pays de la Loire	1	0	0	0	0	0	0	0	0	0	0	0	0	0	0	0	0	0	0	0	0	0	0	0	0	0
193	Coypu	Brittany	1	0	0	0	0	0	0	0	0	0	0	0	0	0	0	0	0	0	0	0	0	0	0	0	0	0
194	Coypu	Brittany	1	0	0	0	0	0	0	0	0	0	0	0	0	0	0	0	0	0	0	0	0	0	0	0	0	0
195	Coypu	Brittany	1	0	0	0	0	0	0	0	0	0	0	0	0	0	0	0	0	0	0	0	0	0	0	0	0	0
196	Coypu	Brittany	1	0	0	0	0	0	0	0	0	0	0	0	0	0	0	0	0	0	0	0	0	0	0	0	0	0
197	Coypu	Brittany	1	1	0	0	3200	0	0	0	800	0	0	0	0	0	0	0	0	3200	0	0	0	0	0	0	0	0
198	Coypu	Brittany	1	1	0	0	400	0	0	0	1600	0	0	0	0	0	0	0	0	1600	0	0	0	0	0	0	0	0
199	Coypu	Brittany	1	0	0	0	0	0	0	0	0	0	0	0	100	0	0	0	0	0	0	0	0	0	0	0	0	0
200	Coypu	Brittany	1	0	0	0	0	0	0	0	0	0	0	0	0	0	0	0	0	0	0	0	0	0	0	0	0	0
201	Coypu	Brittany	1	0	0	0	0	0	0	0	0	0	0	0	0	0	0	0	0	0	0	0	0	0	0	0	0	0
202	Coypu	Brittany	0	1	400	0	200	0	0	0	1600	0	200	0	0	0	0	0	0	3200	0	0	0	0	0	0	0	0
203	Coypu	Brittany	1	1	0	0	100	0	0	0	800	0	0	0	0	0	0	0	0	800	0	0	0	0	0	0	0	0
204	Coypu	Brittany	0	0	0	0	0	0	0	0	0	0	0	0	0	0	0	0	0	0	0	0	0	0	0	0	0	0
205	Coypu	Brittany	0	0	0	0	0	0	0	0	0	0	0	0	0	0	0	0	0	0	0	0	0	0	0	0	0	0
206	Coypu	Brittany	1	0	0	0	0	0	0	0	0	0	0	0	0	0	0	0	0	0	0	0	0	0	0	0	0	0
207	Coypu	Brittany	0	1	3200	0	0	0	0	0	0	0	200	0	0	0	0	0	0	0	0	0	0	0	0	0	0	0
208	Coypu	Brittany	0	1	800	0	1600	0	0	0	3200	0	400	0	0	0	0	0	0	6400	0	0	0	0	0	0	0	0
209	Coypu	Brittany	0	1	800	0	200	0	0	0	400	0	400	0	0	0	0	0	0	400	0	0	0	0	0	0	0	0
210	Coypu	Brittany	1	1	1600	0	100	0	0	0	3200	0	400	0	0	0	0	0	0	3200	0	0	0	0	0	0	0	0
211	Coypu	Brittany	0	0	0	0	0	0	0	0	0	0	0	0	0	0	0	0	0	0	0	0	0	0	0	0	0	0
212	Coypu	Brittany	0	0	0	0	0	0	0	0	0	0	0	0	0	0	0	0	0	0	0	0	0	0	0	0	0	0
213	Coypu	Brittany	0	0	0	0	0	0	0	0	0	0	0	0	0	0	0	0	0	0	0	0	0	0	0	0	0	0
214	Coypu	Brittany	0	1	0	0	100	0	0	0	400	0	0	0	0	0	0	0	0	800	0	0	0	0	0	0	0	0
215	Coypu	Brittany	0	0	0	0	0	0	0	0	0	0	0	0	0	0	0	0	0	0	0	0	0	0	0	0	0	0
216	Coypu	Brittany	1	0	0	0	0	0	0	0	0	0	0	0	0	0	0	0	0	0	0	0	0	0	0	0	0	0
217	Coypu	Brittany	0	1	0	0	400	0	0	0	800	0	0	0	0	0	0	0	0	800	0	0	0	0	0	0	0	0
218	Muskrat	Brittany	1	1	0	0	0	0	0	0	0	0	0	0	1600	0	0	0	0	0	0	0	0	0	0	0	0	0
219	Coypu	Brittany	0	0	0	0	0	0	0	0	0	0	0	0	0	0	0	0	0	0	0	0	0	0	0	0	0	0
220	Coypu	Brittany	0	0	0	0	0	0	0	0	0	0	0	0	0	0	0	0	0	0	0	0	0	0	0	0	0	0
221	Coypu	Brittany	0	0	0	0	0	0	0	0	0	0	0	0	0	0	0	0	0	0	0	0	0	0	0	0	0	0
222	Coypu	Brittany	1	0	0	0	0	0	0	0	0	0	0	0	0	0	0	0	0	0	0	0	0	0	0	0	0	0
223	Coypu	Brittany	0	0	0	0	0	0	0	0	0	0	0	0	0	0	0	0	0	0	0	0	0	0	0	0	0	0
224	Coypu	Brittany	0	0	0	0	0	0	0	0	0	0	0	0	0	0	0	0	0	0	0	0	0	0	0	0	0	0
225	Coypu	Brittany	0	0	0	0	0	0	0	0	0	0	0	0	0	0	0	0	0	0	0	0	0	0	0	0	0	0
226	Muskrat	Brittany	0	1	0	0	0	0	0	0	0	0	0	0	0	0	0	0	0	0	0	0	0	100	0	0	0	0
227	Coypu	Brittany	0	0	0	0	0	0	0	0	0	0	0	0	0	0	0	0	0	0	0	0	0	0	0	0	0	0
228	Coypu	Brittany	0	1	0	0	0	0	0	0	100	0	0	0	0	0	0	0	0	200	0	0	0	0	0	0	0	0
229	Coypu	Brittany	0	0	0	0	0	0	0	0	0	0	0	0	0	0	0	0	0	0	0	0	0	0	0	0	0	0
231	Coypu	Brittany	0	0	0	0	0	0	0	0	0	0	0	0	0	0	0	0	0	0	0	0	0	0	0	0	0	0
232	Coypu	Brittany	0	1	0	0	800	0	0	0	800	0	0	0	0	0	0	0	0	3200	0	0	0	0	0	0	0	0
233	Coypu	Brittany	0	0	0	0	0	0	0	0	0	0	0	0	100	0	0	0	0	0	0	0	0	0	0	0	0	0
234	Coypu	Brittany	0	0	0	0	0	0	0	0	0	0	0	0	0	0	0	0	0	0	0	0	0	0	0	0	0	0
235	Coypu	Brittany	0	0	0	0	0	0	0	0	0	0	0	0	0	0	0	0	0	0	0	0	0	0	0	0	0	0
236	Coypu	Brittany	0	0	0	0	0	0	0	0	0	0	0	0	0	0	0	0	0	0	0	0	0	0	0	0	0	0
237	Coypu	Brittany	0	0	0	0	0	0	0	0	0	0	0	0	0	0	0	0	0	0	0	0	0	0	0	0	0	0
238	Coypu	Brittany	0	0	0	0	0	0	0	0	0	0	0	0	0	0	0	0	0	0	0	0	0	0	0	0	0	0
239	Muskrat	Brittany	0	0	0	0	0	0	0	0	0	0	0	0	0	0	0	0	0	0	0	0	0	0	0	0	0	0
240	Coypu	Brittany	0	0	0	0	0	0	0	0	0	0	0	0	0	0	0	0	0	0	0	0	0	0	0	0	0	0
241	Coypu	Brittany	0	1	0	0	400	0	0	0	800	0	0	0	0	0	0	0	0	3200	0	0	0	0	0	0	0	0
242	Coypu	Brittany	0	0	0	0	0	0	0	0	0	0	0	0	0	0	0	0	0	0	0	0	0	0	0	0	0	0
243	Coypu	Brittany	0	0	0	0	0	0	0	0	0	0	0	0	0	0	0	0	0	0	0	0	0	0	0	0	0	0
244	Coypu	Brittany	0	1	0	0	400	0	0	0	200	0	0	0	0	0	0	0	0	800	0	0	0	0	0	0	0	0
245	Coypu	Brittany	0	0	0	0	0	0	0	0	0	0	0	0	0	0	0	0	0	0	0	0	0	0	0	0	0	0
246	Coypu	Brittany	0	0	0	0	0	0	0	0	0	0	0	0	0	0	0	0	0	0	0	0	0	0	0	0	0	0
248	Coypu	Brittany	0	0	0	0	0	100	0	0	0	0	0	0	0	0	0	0	0	0	0	0	0	0	0	0	0	0
249	Coypu	Brittany	1	0	0	0	0	0	0	0	0	0	0	0	0	0	0	0	0	0	0	0	0	0	0	0	0	0
250	Coypu	Brittany	0	0	0	0	0	0	0	0	0	0	0	0	0	0	0	0	0	0	0	0	0	0	0	0	0	0
251	Coypu	Brittany	0	0	0	0	0	0	0	0	0	0	0	0	0	0	0	0	0	0	0	0	0	0	0	0	0	0
252	Coypu	Brittany	0	0	0	0	0	0	0	0	0	0	0	0	0	0	0	0	0	0	0	0	0	0	0	0	0	0
253	Coypu	Brittany	0	1	0	0	400	0	0	0	800	0	0	0	0	0	0	0	0	1600	0	0	0	0	0	0	0	0
254	Coypu	Brittany	0	1	0	0	1600	0	0	0	800	0	0	0	0	0	0	0	0	3200	0	0	0	0	0	0	0	0
255	Coypu	Brittany	0	1	0	0	200	0	0	0	400	0	0	0	0	0	0	0	0	3200	0	0	0	0	0	0	0	0
256	Coypu	Brittany	0	0	0	0	0	0	0	0	0	0	0	0	0	0	0	0	0	0	0	0	0	0	0	0	0	0
257	Coypu	Brittany	0	0	0	0	0	0	0	0	0	0	0	0	0	0	0	0	0	0	0	0	0	0	0	0	0	0
258	Coypu	Brittany	0	0	0	0	0	0	0	0	0	0	0	0	0	0	0	0	0	0	0	0	0	0	0	0	0	0
259	Muskrat	Normandy	0	0	0	0	0	0	0	0	0	0	0	0	0	0	0	0	0	0	0	0	0	0	0	0	0	0
260	Coypu	Normandy	0	0	0	0	0	0	0	0	0	0	0	0	0	0	0	0	0	0	0	0	0	0	0	0	0	0
261	Muskrat	Normandy	1	1	0	0	0	0	0	0	0	0	0	0	1600	0	0	0	0	0	0	0	0	0	0	0	200	0
262	Muskrat	Normandy	1	1	0	0	0	0	0	0	0	0	0	0	200	0	0	0	0		0	0	0	0	0	0	0	0
263	Muskrat	Normandy	1	1	0	0	200			1600	100	0	0	0	1600	0	0	0	0	100	0	0	0	0	0	0	0	0
264	Muskrat	Normandy	1	1	0	0	0	0	0	0	0	0	0	0	0	0	0	0	0	0	0	0	0	0	0	0	0	0
265	Coypu	Normandy	0	0	0	0	0	0	0	0	0	0	0	0	0	0	0	0	0	0	0	0	0	0	0	0	0	0
266	Coypu	Normandy	0	0	0	0	0	0	0	0	0	0	0	0	0	0	0	0	0	0	0	0	0	0	0	0	0	0
267	Muskrat	Normandy	0	0	0	0	0	0	0	0	0	0	0	0	0	0	0	0	0	0	0	0	0	0	0	0	0	0
268	Coypu	Normandy	0	1	400	0	100	0	0	0	400	0	200	0	0	0	0	0	0	3200	0	0	0	0	0	0	0	0
269	Coypu	Normandy	0	1	400	0	200	0	0	0	800	0	200	0	0	0	0	0	0	6400	0	0	100	0	0	0	0	0
270	Coypu	Normandy	0	0	0	0	0	0	0	0	0	0	0	0	0	0	0	0	0	0	0	0	0	0	0	0	0	0
271	Coypu	Normandy	0	1	0	0	200	0	0	0	800	0	0	0	0	0	0	0	0	6400	0	0	0	0	0	0	0	0
272	Coypu	Normandy	0	1	400	0	200	0	0	0	400	0	200	0	0	0	0	0	0	1600	0	0	0	0	0	0	0	0
273	Coypu	Normandy	0	1	0	0	100	0	0	0	400	0	0	0	0	0	0	0	0	3200	0	0	0	0	0	0	0	0
274	Coypu	Normandy	0	0	0	0	0	0	0	0	0	0	0	0	0	0	0	0	0	0	0	0	0	0	0	0	0	0
275	Coypu	Normandy	0	0	0	0	0	0	0	0	0	0	0	0	0	0	0	0	0	0	0	0	0	0	0	0	0	0
276	Muskrat	Normandy	0	1	0	0	0	0	0	0	0	0	0	0	200	0	0	0	0	0	0	0	0	0	0	0	200	0
277	Coypu	Normandy	0	0	0	0	0	0	0	0	0	0	0	0	0	0	0	0	0	0	0	0	0	0	0	0	0	0
278	Coypu	Normandy	0	0	0	0	0	0	0	0	0	0	0	0	0	0	0	0	0	0	0	0	0	0	0	0	0	0
279	Coypu	Normandy	0	0	0	0	0	0	0	0	0	0	0	0	0	0	0	0	0	0	0	0	0	0	0	0	0	0
280	Coypu	Normandy	0	0	0	0	0	0	0	0	0	0	0	0	0	0	0	0	0	0	0	0	0	0	0	0	0	0
281	Coypu	Normandy	0	0	0	0	0	0	0	0	0	0	0	0	0	0	0	0	0	0	0	0	0	0	0	0	0	0
282	Muskrat	Normandy	0	0	0	0	0	0	0	0	0	0	0	0	0	0	0	0	0	0	0	0	0	0	0	0	0	0
283	Coypu	Normandy	0	0	0	0	0	0	0	0	0	0	0	0	0	0	0	0	0	0	0	0	0	0	0	0	0	0
284	Coypu	Normandy	0	0	0	0	0	0	0	0	0	0	0	0	0	0	0	0	0	0	0	0	0	0	0	0	0	0
285	Coypu	Normandy	0	0	0	0	0	0	0	0	0	0	0	0	0	0	0	0	0	0	0	0	0	0	0	0	0	0
286	Muskrat	Normandy	1	1	400	0	0	0	0	0	3200	0	400	0	0	0	0	0	0	800	0	0	0	0	0	0	0	0
287	Muskrat	Normandy	0	0	0	0	0	0	0	0	0	0	0	0	0	0	0	0	0	0	0	0	0	0	0	0	0	0
288	Muskrat	Normandy	0	0	0	0	0	0	0	0	0	0	0	0	0	0	0	0	0	0	0	0	0	0	0	0	0	0
289	Muskrat	Normandy	0	0	0	0	0	0	0	0	0	0	0	0	0	0	0	0	0	0	0	0	0	0	0	0	0	0
290	Coypu	Normandy	0	1	0	0	6400	0	0	0	6400	0	0	0	0	0	0	0	0	3200	0	0	0	0	0	0	0	0
291	Coypu	Normandy	0	0	0	0	0	0	0	0	0	0	0	0	0	0	0	0	0	0	0	0	0	0	0	0	0	0
292	Coypu	Normandy	0	0	0	0	0	0	0	0	0	0	0	0	0	0	0	0	0	0	0	0	0	0	0	0	0	0
293	Coypu	Normandy	0	1	0	0	200	0	0	0	400	0	0	0	0	0	0	0	0	3200	0	0	0	0	0	0	0	0
294	Coypu	Normandy	0	0	0	0	0	0	0	0	0	0	0	0	0	0	0	0	0	0	0	0	0	0	0	0	0	0
295	Coypu	Normandy	0	0	0	0	0	0	0	0	0	0	0	0	0	0	0	0	0	0	0	0	0	0	0	0	0	0
296	Coypu	Normandy	0	0	0	0	0	0	0	0	0	0	0	0	0	0	0	0	0	0	0	0	0	0	0	0	0	0
297	Coypu	Normandy	0	0	0	0	0	0	0	0	0	0	0	0	0	0	0	0	0	0	0	0	0	0	0	0	0	0
298	Coypu	Normandy	0	0	0	0	0	0	0	0	0	0	0	0	0	0	0	0	0	0	0	0	0	0	0	0	0	0
299	Coypu	Normandy	0	0	0	0	0	0	0	0	0	0	0	0	0	0	0	0	0	0	0	0	0	0	0	0	0	0
300	Coypu	Normandy	0	0	0	0	0	0	0	0	0	0	0	0	0	0	0	0	0	0	0	0	0	0	0	0	0	0
301	Muskrat	Normandy	1	1	0	0	1600	0	0	0	6400	0	0	0	0	0	0	0	0	6400	0	0	0	0	0	0	0	0
302	Muskrat	Normandy	0	1	0	0	400	0	0	0	6400	0	0	0	0	0	0	0	0	400	0	0	0	0	0	0	0	0
303	Coypu	Normandy	0	0	0	0	0	0	0	0	0	0	0	0	0	0	0	0	0	0	0	0	0	0	0	0	0	0
304	Muskrat	Normandy	0	0	0	0	0	0	0	0	0	0	0	0	0	0	0	0	0	0	0	0	0	0	0	0	0	0
305	Coypu	Normandy	0	1	400	0	3200	0	0	0	6400	0	100	0	0	0	0	0	0	6400	0	0	0	0	0	0	0	0
306	Coypu	Normandy	0	0	0	0	0	0	0	0	0	0	0	0	0	0	0	0	0	0	0	0	0	0	0	0	0	0
307	Coypu	Normandy	0	0	0	0	0	0	0	0	0	0	0	0	0	0	0	0	0	0	0	0	0	0	0	0	0	0
308	Coypu	Normandy	0	1	0	0	400	0	0	0	1600	0	0	0	0	0	0	0	0	6400	0	0	0	0	0	0	0	0
309	Coypu	Normandy	0	0	0	0	0	0	0	0	0	0	0	0	0	0	0	0	0	0	0	0	0	0	0	0	0	0
310	Coypu	Normandy	0	1	0	0	100	0	0	0	1600	0	0	0	0	0	0	0	0	6400	0	0	0	0	0	0	0	0
311	Coypu	Normandy	0	0	0	0	0	0	0	0	0	0	0	0	0	0	0	0	0	0	0	0	0	0	0	0	0	0
312	Coypu	Normandy	0	0	0	0	0	0	0	0	0	0	0	0	0	0	0	0	0	0	0	0	0	0	0	0	0	0
313	Coypu	Normandy	0	0	0	0	0	0	0	0	0	0	0	0	0	0	0	0	0	0	0	0	0	0	0	0	0	0
314	Coypu	Normandy	0	0	0	0	0	0	0	0	0	0	0	0	0	0	0	0	0	0	0	0	0	0	0	0	0	0
315	Coypu	Normandy	0	0	0	0	0	0	0	0	0	0	0	0	0	0	0	0	0	0	0	0	0	0	0	0	0	0
316	Coypu	Normandy	0	0	0	0	0	0	0	0	0	0	0	0	0	0	0	0	0	0	0	0	0	0	0	0	0	0
317	Muskrat	Normandy	0	0	0	0	0	0	0	0	0	0	0	0	0	0	0	0	0	0	0	0	0	0	0	0	0	0
318	Coypu	Normandy	0	0	0	0	0	0	0	0	0	0	0	0	0	0	0	0	0	0	0	0	0	0	0	0	0	0
319	Coypu	Normandy	0	0	0	0	0	0	0	0	0	0	0	0	0	0	0	0	0	0	0	0	0	0	0	0	0	0
320	Muskrat	Normandy	0	0	0	0	0	0	0	0	0	0	0	0	0	0	0	0	0	0	0	0	0	0	0	0	0	0
321	Muskrat	Normandy	1	1	0	0	0	0	0	0	0	0	0	0	200	0	200	0	0	0	0	0	0	1600	400	0	0	100
322	Muskrat	Normandy	0	0	0	0	0	0	0	0	0	0	0	0	0	0	0	0	0	0	0	0	0	0	0	0	0	0
323	Muskrat	Normandy	0	0	0	0	0	0	0	0	0	0	0	0	0	0	0	0	0	0	0	0	0	0	0	0	0	0
324	Coypu	Normandy	0	0	0	0	0	0	0	0	0	0	0	0	0	0	0	0	0	0	0	0	0	0	0	0	0	0
325	Muskrat	Normandy	0	0	0	0	0	0	0	0	0	0	0	0	0	0	0	0	0	0	0	0	0	0	0	0	0	0
326	Muskrat	Normandy	1	1	0	0	0	0	0	0	0	0	0	0	3200	0	100	0	0	0	0	0	0	1600	400	0	0	0
327	Coypu	Normandy	0	0	0	0	0	0	0	0	0	0	0	0	0	0	0	0	0	0	0	0	0	0	0	0	0	0
328	Coypu	Normandy	0	0	0	0	0	0	0	0	0	0	0	0	0	0	0	0	0	0	0	0	0	0	0	0	0	0
329	Coypu	Normandy	0	0	0	0	0	0	0	0	0	0	0	0	0	0	0	0	0	0	0	0	0	0	0	0	0	0
330	Muskrat	Normandy	0	0	0	0	0	0	0	0	0	0	0	0	0	0	0	0	0	0	0	0	0	0	0	0	0	0
331	Muskrat	Normandy	0	0	0	0	0	0	0	0	0	0	0	0	0	0	0	0	0	0	0	0	0	0	0	0	0	0
332	Muskrat	Normandy	1	1	0	0	6400	0	0	0	800	0	0	0	0	0	0	0	0	800	0	0	0	0	0	0	0	0
333	Coypu	Normandy	0	0	0	0	0	0	0	0	0	0	0	0	0	0	0	0	0	0	0	0	0	0	0	0	0	0
334	Coypu	Normandy	1	1	0	0	100	0	0	0	3200	0	0	0	0	0	0	0	0	6400	0	0	0	0	0	0	0	0
335	Coypu	Normandy	0	1	1600	0	0	0	0	0	400	100	800	0	0	0	0	0	0	800	0	0	0	0	0	0	0	0
336	Coypu	Normandy	0	1	0	0	0	0	0	0	200	0	0	0	0	0	0	0	0	400	0	0	0	0	0	0	0	0
337	Muskrat	Normandy	1	1	0	0	400	0	0	0	3200	0	0	0	0	0	0	0	0	400	0	0	0	0	0	0	0	0
338	Muskrat	Normandy	0	0	0	0	0	0	0	0	0	0	0	0	0	0	0	0	0	0	0	0	0	0	0	0	0	0
339	Muskrat	Normandy	1	1	0	0	0	0	0	0	0	100	0	0	0	0	0	0	0	0	0	0	0	0	0	0	0	0
340	Muskrat	Normandy	0	0	0	0	0	0	0	0	0	0	0	0	0	0	0	0	0	0	0	0	0	0	0	0	0	0
342	Coypu	Normandy	0	0	0	0	0	0	0	0	0	0	0	0	0	0	0	0	0	0	0	0	0	0	0	0	0	0
343	Coypu	Normandy	0	0	0	0	0	0	0	0	0	0	0	0	0	0	0	0	0	0	0	0	0	0	0	0	0	0
344	Coypu	Normandy	0	1	100	100	3200	0	0	200	6400	0	0	0	0	0	0	0	0	6400	0	0	0	0	0	0	0	0
345	Muskrat	Normandy	0	1	200	0	0	0	0	0	0	0	400	0	0	0	0	0	0	0	0	0	0	0	0	0	0	0
346	Coypu	Pays de la Loire	0	0	0	0	0	0	0	0	0	0	0	0	0	0	0	0	0	0	0	0	0	0	0	0	0	0
347	Coypu	Pays de la Loire	0	1	3200	100	200	0	0	200	6400	100	800	0	0	0	0	0	0	6400	0	0	0	0	0	0	0	0
348	Coypu	Pays de la Loire	0	0	0	0	0	0	0	0	0	0	0	0	0	0	0	0	0	0	0	0	0	0	0	0	0	0
349	Coypu	Pays de la Loire	0	0	0	0	0	0	0	0	0	0	0	0	0	0	0	0	0	0	0	0	0	0	0	0	0	0
350	Coypu	Pays de la Loire	0	1	1600	0	100	0	0	0	1600	200	400	0	0	0	0	0	0	6400	0	0	0	0	0	0	0	0
351	Coypu	Pays de la Loire	0	0	0	0	0	0	0	0	0	0	0	0	0	0	0	0	0	0	0	0	0	0	0	0	0	0
352	Coypu	Pays de la Loire	0	0	0	0	0	0	0	0	0	0	0	0	0	0	0	0	0	0	0	0	0	0	0	0	0	0
353	Coypu	Pays de la Loire	1	0	0	0	0	0	0	0	0	0	0	0	0	0	0	0	0	0	0	0	0	0	0	0	0	0
354	Muskrat	Pays de la Loire	0	0	0	0	0	0	0	0	0	0	0	0	0	0	0	0	0	0	0	0	0	0	0	0	0	0
355	Coypu	Pays de la Loire	0	0	0	0	0	0	0	0	0	0	0	0	0	0	0	0	0	0	0	0	0	0	0	0	0	0
356	Coypu	Pays de la Loire	0	0	0	0	0	0	0	0	0	0	0	0	0	0	0	0	0	0	0	0	0	0	0	0	0	0
357	Coypu	Pays de la Loire	0	1	0	0	400	0	0	0	400	0	0	0	0	0	0	0	0	6400	0	0	0	0	0	0	0	0
358	Coypu	Pays de la Loire	0	1	0	0	0	0	0	0	800	0	0	0	0	0	0	0	0	100	0	0	0	0	0	0	0	0
360	Coypu	Pays de la Loire	0	0	0	0	0	0	0	0	0	0	0	0	0	0	0	0	0	0	0	0	0	0	0	0	0	0
361	Coypu	Pays de la Loire	0	1	0	0	400	0	0	0	800	0	0	0	0	0	0	0	0	6400	0	0	0	0	0	0	0	0
362	Coypu	Pays de la Loire	0	0	0	0	0	0	0	0	0	0	0	0	0	0	0	0	0	0	0	0	0	0	0	0	0	0
363	Coypu	Pays de la Loire	1	0	0	0	0	0	0	0	0	0	0	0	0	0	0	0	0	0	0	0	0	0	0	0	0	0
364	Coypu	Pays de la Loire	0	1	0	0	400	0	0	0	800	0	0	0	0	0	0	0	0	3200	0	0	0	0	0	0	0	0
365	Coypu	Pays de la Loire	0	0	0	0	0	0	0	0	0	0	0	0	0	0	0	0	0	0	0	0	0	0	0	0	0	0
366	Coypu	Pays de la Loire	0	0	0	0	0	0	0	0	0	0	0	0	0	0	0	0	0	0	0	0	0	0	0	0	0	0
367	Coypu	Pays de la Loire	0	1	800	100	800	0	0	400	6400	0	200	0	0	0	0	0	0	6400	0	0	0	0	0	0	0	0
368	Coypu	Pays de la Loire	0	1	0	200	800	0	0	800	6400	0	0	3200	0	0	0	0	0	6400	0	0	0	0	0	0	0	0
369	Coypu	Pays de la Loire	0	1	0	0	100	0	0	0	400	0	0	0	0	0	0	0	0	800	0	0	0	0	0	0	0	0
370	Coypu	Pays de la Loire	1	1	0	0	400	0	0	200	6400	0	0	0	0	0	0	0	0	6400	0	0	0	0	0	0	0	0
371	Coypu	Pays de la Loire	0	1	200	0	200	0	0	0	800	0	0	0	0	0	0	0	0	6400	0	0	0	0	0	0	0	0
372	Coypu	Pays de la Loire	0	1	100	0	400	0	0	0	100	0	0	0	0	0	0	0	0	3200	0	0	0	0	0	0	0	0
373	Coypu	Pays de la Loire	0	0	0	0	0	0	0	0	0	0	0	0	0	0	0	0	0	0	0	0	0	0	0	0	0	0
374	Coypu	Pays de la Loire	0	1	0	0	400	0	0	0	800	0	0	0	0	0	0	0	0	3200	0	0	0	0	0	0	0	0
375	Coypu	Pays de la Loire	1	1	400	100	6400	0	0	400	6400	0	100	0	0	0	0	0	0	6400	0	0	0	0	0	0	0	0
376	Coypu	Pays de la Loire	0	1	400	0	200	0	0	0	400	0	100	0	0	0	0	0	0	6400	0	0	0	0	0	0	0	0
377	Coypu	Pays de la Loire	0	0	0	0	0	0	0	0	0	0	0	0	0	0	0	0	0	0	0	0	0	0	0	0	0	0
378	Coypu	Pays de la Loire	0	1	0	0	800	0	0	0	800	0	0	0	0	0	0	0	0	6400	0	0	0	0	0	0	0	0
379	Coypu	Pays de la Loire	0	0	0	0	0	0	0	0	0	0	0	0	0	0	0	0	0	0	0	0	0	0	0	0	0	0
380	Coypu	Pays de la Loire	0	0	0	0	0	0	0	0	0	0	0	0	0	0	0	0	0	0	0	0	0	0	0	0	0	0
381	Coypu	Pays de la Loire	0	1	3200	200	800	0	0	800	6400	100	3200	0	0	0	0	0	0	6400	0	0	0	0	0	0	0	0
382	Coypu	Pays de la Loire	0	0	0	0	0	0	0	0	0	0	0	0	0	0	0	0	0	0	0	0	0	0	0	0	0	0
383	Coypu	Pays de la Loire	0	0	0	0	0	0	0	0	0	0	0	0	0	0	0	0	0	0	0	0	0	0	0	0	0	0
384	Coypu	Pays de la Loire	0	0	0	0	0	0	0	0	0	0	0	0	0	0	0	0	0	0	0	0	0	0	0	0	0	0
385	Coypu	Normandy	NA	0	0	0	0	0	0	0	0	0	0	0	0	0	0	0	0	0	0	0	0	0	0	0	0	0
386	Coypu	Normandy	NA	0	0	0	0	0	0	0	0	0	0	0	0	0	0	0	0	0	0	0	0	0	0	0	0	0
387	Coypu	Normandy	NA	0	0	0	0	0	0	0	0	0	0	0	0	0	0	0	0	0	0	0	0	0	0	0	0	0
388	Coypu	Normandy	NA	0	0	0	0	0	0	0	0	0	0	0	0	0	0	0	0	0	0	0	0	0	0	0	0	0
389	Coypu	Normandy	NA	0	0	0	0	0	0	0	0	0	0	0	0	0	0	0	0	0	0	0	0	0	0	0	0	0
390	Coypu	Normandy	NA	0	0	0	0	0	0	0	0	0	0	0	0	0	0	0	0	0	0	0	0	0	0	0	0	0
391	Coypu	Normandy	NA	0	0	0	0	0	0	0	0	0	0	0	0	0	0	0	0	0	0	0	0	0	0	0	0	0
393	Coypu	Normandy	NA	0	0	0	0	0	0	0	0	0	0	0	0	0	0	0	0	0	0	0	0	0	0	0	0	0
396	Muskrat	Normandy	NA	1	6400	0	6400	0	0	0	6400	0	6400	0	800	0	0	0	0	6400	0	0	0	0	0	0	0	0
397	Coypu	Normandy	NA	0	0	0	0	0	0	0	0	0	0	0	0	0	0	0	0	0	0	0	0	0	0	0	0	0
398	Muskrat	Normandy	NA	0	0	0	0	0	0	0	0	0	0	0	0	0	0	0	0	0	0	0	0	0	0	0	0	0
399	Coypu	Normandy	NA	0	0	0	0	0	0	0	0	0	0	0	0	0	0	0	0	0	0	0	0	0	0	0	0	0
400	Muskrat	Normandy	NA	1	0	0	0	0	0	0	0	0	0	200	1600	0	0	0	0	0	0	0	100	0	0	0	0	0
401	Coypu	Normandy	NA	0	0	0	0	0	0	0	0	0	0	0	0	0	0	0	0	0	0	0	0	0	0	0	0	0
402	Muskrat	Normandy	NA	1	0	0	3200	0	0	0	6400	0	0	0	0	0	0	0	0	6400	0	0	0	0	0	0	0	0
403	Coypu	Normandy	NA	0	0	0	0	0	0	0	0	0	0	0	0	0	0	0	0	0	0	0	0	0	0	0	0	0
404	Muskrat	Normandy	NA	0	0	0	0	0	0	0	0	0	0	0	0	0	0	0	0	0	0	0	0	0	0	0	0	0
406	Coypu	Normandy	NA	0	0	0	0	0	0	0	0	0	0	0	0	0	0	0	0	0	0	0	0	0	0	0	0	0
409	Coypu	Normandy	NA	0	0	0	0	0	0	0	0	0	0	0	0	0	0	0	0	0	0	0	0	0	0	0	0	0
410	Muskrat	Normandy	NA	1	0	0	3200	0	0	0	6400	0	0	0	400	0	0	0	0	6400	0	0	0	0	0	0	200	0
411	Coypu	Normandy	NA	0	0	0	0	0	0	0	0	0	0	0	0	0	0	0	0	0	0	0	0	0	0	0	0	0
412	Coypu	Normandy	NA	0	0	0	0	0	0	0	0	0	0	0	0	0	0	0	0	0	0	0	0	0	0	0	0	0
413	Coypu	Normandy	NA	0	0	0	0	0	0	0	0	0	0	0	0	0	0	0	0	0	0	0	0	0	0	0	0	0
414	Muskrat	Normandy	NA	0	0	0	0	0	0	0	0	0	0	0	0	0	0	0	0	0	0	0	0	0	0	0	0	0
415	Muskrat	Normandy	NA	0	0	0	0	0	0	0	0	0	0	0	0	0	0	0	0	0	0	0	0	0	0	0	0	0
416	Coypu	Normandy	NA	0	0	0	0	0	0	0	0	0	0	0	0	0	0	0	0	0	0	0	0	0	0	0	0	0
417	Muskrat	Normandy	NA	0	0	0	0	0	0	0	0	0	0	0	0	0	0	0	0	0	0	0	0	0	0	0	0	0
418	Muskrat	Normandy	NA	0	0	0	0	0	0	0	0	0	0	0	0	0	0	0	0	0	0	0	0	0	0	0	0	0
419	Coypu	Normandy	NA	0	0	0	0	0	0	0	0	0	0	0	0	0	0	0	0	0	0	0	0	0	0	0	0	0
420	Coypu	Normandy	NA	0	0	0	0	0	0	0	0	0	0	0	0	0	0	0	0	0	0	0	0	0	0	0	0	0
421	Muskrat	Normandy	NA	1	0	0	200	0	0	0	100	0	0	0	0	0	0	0	0	400	0	0	0	0	0	0	0	0
422	Muskrat	Normandy	NA	0	0	0	0	0	0	0	0	0	0	0	0	0	0	0	0	0	0	0	0	0	0	0	0	0
423	Coypu	Normandy	NA	0	0	0	0	0	0	0	0	0	0	0	0	0	0	0	0	0	0	0	0	0	0	0	0	0
424	Coypu	Normandy	NA	0	0	0	0	0	0	0	0	0	0	0	0	0	0	0	0	0	0	0	0	0	0	0	0	0
425	Muskrat	Normandy	NA	0	0	0	0	0	0	0	0	0	0	0	0	0	0	0	0	0	0	0	0	0	0	0	0	0
426	Coypu	Normandy	NA	0	0	0	0	0	0	0	0	0	0	0	0	0	0	0	0	0	0	0	0	0	0	0	0	0
427	Muskrat	Normandy	NA	0	0	0	0	0	0	0	0	0	0	0	0	0	0	0	0	0	0	0	0	0	0	0	0	0
428	Muskrat	Normandy	NA	1	0	0	0	0	0	0	0	0	0	0	400	0	0	0	0	0	0	0	0	0	0	0	0	0
429	Muskrat	Normandy	NA	0	0	0	0	0	0	0	0	0	0	0	0	0	0	0	0	0	0	0	0	0	0	0	0	0
430	Muskrat	Normandy	NA	1	0	0	0	0	0	0	0	0	0	3200	1600	0	0	0	0	0	0	0	0	0	0	0	200	0
431	Muskrat	Normandy	NA	1	0	0	0	0	0	0	0	0	0	0	100	0	0	0	0	0	0	0	0	0	0	0	100	0
432	Muskrat	Normandy	NA	0	0	0	0	0	0	0	0	0	0	0	0	0	0	0	0	0	0	0	0	0	0	0	0	0
433	Coypu	Normandy	NA	0	0	0	0	0	0	0	0	0	0	0	0	0	0	0	0	0	0	0	0	0	0	0	0	0
434	Coypu	Normandy	NA	1	0	0	100	0	0	0	100	0	0	0	0	0	0	0	0	400	0	0	0	0	0	0	0	0
435	Coypu	Normandy	NA	0	0	0	0	0	0	0	0	0	0	0	0	0	0	0	0	0	0	0	0	0	0	0	0	0
436	Coypu	Normandy	NA	0	0	0	0	0	0	0	0	0	0	0	0	0	0	0	0	0	0	0	0	0	0	0	0	0
437	Coypu	Normandy	NA	0	0	0	0	0	0	0	0	0	0	0	0	0	0	0	0	0	0	0	0	0	0	0	0	0
438	Coypu	Normandy	NA	0	0	0	0	0	0	0	0	0	0	0	0	0	0	0	0	0	0	0	0	0	0	0	0	0
439	Coypu	Normandy	NA	1	0	0	0	0	0	0	200	0	0	0	0	0	0	0	0	400	0	0	0	0	0	0	0	0
440	Coypu	Normandy	NA	0	0	0	0	0	0	0	0	0	0	0	0	0	0	0	0	0	0	0	0	0	0	0	0	0
441	Coypu	Normandy	NA	0	0	0	0	0	0	0	0	0	0	0	0	0	0	0	0	0	0	0	0	0	0	0	0	0
442	Coypu	Normandy	NA	0	0	0	0	0	0	0	0	0	0	0	0	0	0	0	0	100	0	0	0	0	0	0	0	0
443	Coypu	Normandy	NA	0	0	0	0	0	0	0	0	0	0	0	0	0	0	0	0	0	0	0	0	0	0	0	0	0
444	Coypu	Normandy	NA	0	0	0	0	0	0	0	0	0	0	0	0	0	0	0	0	0	0	0	0	0	0	0	0	0
445	Muskrat	Normandy	NA	1	0	0	0	0	0	0	0	0	0	0	3200	0	0	0	0	0	0	0	0	0	0	0	0	0
446	Coypu	Normandy	NA	0	0	0	0	0	0	0	0	0	0	0	0	0	0	0	0	0	0	0	0	0	0	0	0	0
447	Muskrat	Normandy	NA	1	0	0	0	0	0	0	0	0	0	0	1600	0	0	0	0	0	0	0	0	0	0	0	0	0
448	Coypu	Normandy	NA	0	0	0	0	0	0	0	0	0	0	0	0	0	0	0	0	0	0	0	0	0	0	0	0	0
449	Coypu	Normandy	NA	1	0	0	100	0	0	0	200	0	0	0	0	0	0	0	0	400	0	0	0	0	0	0	0	0
450	Muskrat	Normandy	NA	1	0	0	0	0	0	0	0	0	0	0	3200	0	0	0	0	0	0	0	0	0	0	0	0	0
451	Muskrat	Normandy	NA	0	0	0	0	0	0	0	0	0	0	0	0	0	0	0	0	0	0	0	0	0	0	0	0	0
452	Coypu	Normandy	NA	0	0	0	0	0	0	0	0	0	0	0	0	0	0	0	0	0	0	0	0	0	0	0	0	0
453	Muskrat	Normandy	NA	0	0	0	0	0	0	0	0	0	0	0	0	100	0	0	0	0	0	0	0	0	0	0	0	0
454	Coypu	Normandy	NA	0	0	0	0	0	0	0	0	0	0	0	0	0	0	0	0	0	0	0	0	0	0	0	0	0
455	Muskrat	Normandy	NA	1	0	0	100	0	0	0	800	0	0	0	200	0	0	0	0	400	0	0	0	0	0	0	0	0
456	Coypu	Normandy	NA	0	0	0	0	0	0	0	0	0	0	0	0	0	0	0	0	0	0	0	0	0	0	0	0	0
457	Coypu	Normandy	NA	0	0	0	0	0	0	0	0	0	0	0	0	0	0	0	0	0	0	0	0	0	0	0	0	0
458	Coypu	Normandy	NA	1	0	0	400	0	0	0	200	0	0	0	0	0	0	0	0	800	0	0	0	0	0	0	0	0
459	Coypu	Normandy	NA	1	0	0	800	0	0	0	800	0	0	0	0	0	0	0	0	6400	0	0	0	0	0	0	0	0
460	Coypu	Normandy	NA	1	0	0	0	0	0	0	200	0	0	0	0	0	0	0	0	400	0	0	0	0	0	0	0	0
461	Coypu	Normandy	NA	0	0	0	0	0	0	0	0	0	0	0	0	0	0	0	0	0	0	0	0	0	0	0	0	0
462	Muskrat	Normandy	NA	1	0	0	0	0	0	0	0	0	0	0	0	0	200	0	0	0	0	0	0	6400	800	0	0	100
463	Coypu	Normandy	NA	1	0	0	800	0	0	0	800	0	0	0	0	0	0	0	0	3200	0	0	0	0	0	0	0	0
464	Coypu	Normandy	NA	0	0	0	0	0	0	0	0	0	0	0	0	0	0	0	0	0	0	0	0	0	0	0	0	0
465	Coypu	Normandy	NA	1	0	0	800	0	0	0	400	0	0	0	0	0	0	0	0	6400	0	0	0	0	0	0	0	0
466	Coypu	Normandy	NA	0	0	0	0	0	0	0	0	0	0	0	0	0	0	0	0	0	0	0	0	0	0	0	0	0
467	Coypu	Normandy	NA	0	0	0	0	0	0	0	0	0	0	0	0	0	0	0	0	0	0	0	0	0	0	0	0	0
468	Coypu	Normandy	NA	1	0	0	100	0	0	0	400	0	0	0	0	0	0	0	0	400	0	0	0	0	0	0	0	0
469	Coypu	Normandy	NA	0	0	0	0	0	0	0	0	0	0	0	0	0	0	0	0	0	0	0	0	0	0	0	0	0
470	Coypu	Normandy	NA	0	0	0	0	0	0	0	0	0	0	0	0	0	0	0	0	0	0	0	0	0	0	0	0	0
471	Coypu	Normandy	NA	0	0	0	0	0	0	0	0	0	0	0	0	0	0	0	0	0	0	0	0	0	0	0	0	0
472	Muskrat	Normandy	NA	1	0	0	0	0	0	0	0	0	0	0	400	0	0	0	0	0	0	0	0	0	0	0	0	0
473	Muskrat	Normandy	NA	0	0	0	0	0	0	0	0	0	0	0	0	0	0	0	0	0	0	0	0	0	0	0	0	0
474	Coypu	Normandy	NA	0	0	0	0	0	0	0	0	0	0	0	0	0	0	0	0	0	0	0	0	0	0	0	0	0
475	Coypu	Normandy	NA	1	0	0	100	0	0	0	800	0	0	0	0	0	0	0	0	6400	0	0	0	0	0	0	0	0
476	Coypu	Normandy	NA	0	0	0	0	0	0	0	0	0	0	0	0	0	0	0	0	0	0	0	0	0	0	0	0	0
477	Coypu	Normandy	NA	0	0	0	0	0	0	0	0	0	0	0	0	0	0	0	0	0	0	0	0	0	0	0	0	0
478	Coypu	Normandy	NA	1	0	0	400	0	0	0	3200	0	0	0	0	0	0	0	0	6400	0	0	0	0	0	0	0	0
479	Coypu	Normandy	NA	1	0	0	200	0	0	0	800	0	0	0	0	0	0	0	0	6400	0	0	0	0	0	0	0	0
480	Coypu	Normandy	NA	0	0	0	0	0	0	0	0	0	0	0	0	0	0	0	0	0	0	0	0	0	0	0	0	0
481	Coypu	Normandy	NA	0	0	0	0	0	0	0	0	0	0	0	0	0	0	0	0	0	0	0	0	0	0	0	0	0
482	Coypu	Normandy	NA	1	0	0	200	0	0	0	800	0	0	0	0	0	0	0	0	6400	0	0	0	0	0	0	0	0
483	Muskrat	Pays de la Loire	1	0	0	0	0	0	0	0	0	0	0	0	0	0	0	0	0	0	0	0	0	0	0	0	0	0
484	Coypu	Pays de la Loire	0	0	0	0	0	0	0	0	0	0	0	0	0	0	0	0	0	0	0	0	0	0	0	0	0	0
485	Muskrat	Pays de la Loire	0	0	0	0	0	0	0	0	0	0	0	0	0	0	0	0	0	0	0	0	0	0	0	0	0	0
486	Muskrat	Pays de la Loire	0	0	0	0	0	0	0	0	0	0	0	0	0	0	0	0	0	0	0	0	0	0	0	0	0	0
487	Coypu	Pays de la Loire	0	1	400	0	400	0	0	0	800	0	200	0	0	0	0	0	0	1600	0	0	0	0	0	0	0	0
488	Coypu	Pays de la Loire	0	0	0	0	0	0	0	0	0	0	0	0	0	0	0	0	0	0	0	0	0	0	0	0	0	0
489	Coypu	Pays de la Loire	0	0	0	0	0	0	0	0	0	0	0	0	0	0	0	0	0	0	0	0	0	0	0	0	0	0
490	Coypu	Pays de la Loire	0	0	0	0	0	0	0	0	0	0	0	0	0	0	0	0	0	0	0	0	0	0	0	0	0	0
491	Coypu	Pays de la Loire	0	1	0	0	800	0	0	0	400	0	0	0	0	0	0	0	0	800	0	0	0	0	0	0	0	0
492	Coypu	Pays de la Loire	0	1	0	0	400	0	0	0	800	0	0	0	0	0	0	0	0	3200	0	0	0	0	0	0	0	0
493	Muskrat	Pays de la Loire	1	0	0	0	0	0	0	0	0	0	0	0	0	0	0	0	0	0	0	0	0	0	0	0	0	0
494	Muskrat	Pays de la Loire	0	0	0	0	0	0	0	0	0	0	0	0	0	0	0	0	0	0	0	0	0	0	0	0	0	0
495	Coypu	Pays de la Loire	0	1	0	0	200	0	0	0	100	0	0	0	0	0	0	0	0	800	0	0	0	0	0	0	0	0
496	Coypu	Pays de la Loire	0	1	0	0	200	0	0	0	400	0	0	0	0	0	0	0	0	1600	0	0	0	0	0	0	0	0
497	Coypu	Pays de la Loire	0	1	0	0	400	0	0	0	100	0	0	0	0	0	0	0	0	800	0	0	0	0	0	0	0	0
498	Coypu	Pays de la Loire	NA	0	0	0	0	0	0	0	0	0	0	0	0	0	0	0	0	0	0	0	0	0	0	0	0	0
499	Coypu	Pays de la Loire	0	0	0	0	0	0	0	0	0	0	0	0	0	0	0	0	0	0	0	0	0	0	0	0	0	0
500	Coypu	Pays de la Loire	1	0	0	0	0	0	0	0	0	0	0	0	0	0	0	0	0	0	0	0	0	0	0	0	0	0
501	Coypu	Pays de la Loire	0	1	0	0	400	0	0	0	3200	0	0	0	0	0	0	0	0	6400	0	0	0	0	0	0	0	0
502	Coypu	Pays de la Loire	1	1	0	0	0	0	0	0	200	0	0	0	0	0	0	0	0	400	0	0	0	0	0	0	0	0
503	Coypu	Pays de la Loire	0	1	200	0	400	0	0	0	3200	0	200	0	0	0	0	0	0	6400	0	0	100	0	0	0	0	0
504	Coypu	Pays de la Loire	0	0	0	0	0	0	0	0	0	0	0	0	0	0	0	0	0	0	0	0	0	0	0	0	0	0
505	Coypu	Pays de la Loire	NA	0	0	0	0	0	0	0	0	0	0	0	0	0	0	0	0	0	0	0	0	0	0	0	0	0
506	Coypu	Pays de la Loire	0	1	0	0	100	0	0	0	100	0	0	0	0	0	0	0	0	200	0	0	0	0	0	0	0	0
507	Coypu	Pays de la Loire	0	1	0	0	100	0	0	0	400	0	0	0	0	0	0	0	0	3200	0	0	0	0	0	0	0	0
508	Coypu	Pays de la Loire	0	0	0	0	0	0	0	0	0	0	0	0	0	0	0	0	0	0	0	0	0	0	0	0	0	0
509	Coypu	Pays de la Loire	0	0	0	0	0	0	0	0	0	0	0	0	0	0	0	0	0	0	0	0	0	0	0	0	0	0
510	Coypu	Pays de la Loire	0	1	0	0	100	0	0	0	800	0	0	0	0	0	0	0	0	3200	0	0	0	0	0	0	0	0
511	Coypu	Pays de la Loire	0	0	0	0	0	0	0	0	0	0	0	0	0	0	0	0	0	0	0	0	0	0	0	0	0	0
512	Coypu	Pays de la Loire	0	1	0	0	100	0	0	0	400	0	0	0	0	0	0	0	0	3200	0	0	0	0	0	0	0	0
513	Coypu	Pays de la Loire	0	1	200	0	100	0	0	0	1600	0	100	0	0	0	0	0	0	3200	0	0	0	0	0	0	0	0
514	Coypu	Pays de la Loire	0	1	0	0	0	0	0	0	200	0	0	0	0	0	0	0	0	400	0	0	0	0	0	0	0	0
515	Coypu	Pays de la Loire	0	0	0	0	0	0	0	0	0	0	0	0	0	0	0	0	0	0	0	0	0	0	0	0	0	0
516	Coypu	Pays de la Loire	0	0	0	0	0	0	0	0	0	0	100	0	0	0	0	0	0	0	0	0	0	0	0	0	0	0
517	Coypu	Pays de la Loire	0	0	0	0	0	0	0	0	0	0	0	0	0	0	0	0	0	0	0	0	0	0	0	0	0	0
518	Coypu	Pays de la Loire	0	1	0	0	100	0	0	0	200	0	0	0	0	0	0	0	0	1600	0	0	0	0	0	0	0	0
519	Coypu	Pays de la Loire	0	1	200	0	800	0	0	0	1600	0	0	0	0	0	0	0	0	1600	0	0	0	0	0	0	0	0
520	Coypu	Pays de la Loire	1	1	0	0	0	0	0	0	400	0	0	0	0	0	0	0	0	3200	0	0	0	0	0	0	0	0
521	Coypu	Pays de la Loire	0	0	0	0	0	0	0	0	0	0	0	0	0	0	0	0	0	0	0	0	0	0	0	0	0	0
522	Coypu	Pays de la Loire	0	0	0	0	0	0	0	0	0	0	0	0	0	0	0	0	0	0	0	0	0	0	0	0	0	0
523	Coypu	Pays de la Loire	1	1	0	0	200	0	0	0	800	0	0	0	0	0	0	0	0	3200	0	0	0	0	0	0	0	0
524	Coypu	Pays de la Loire	0	1	0	0	0	0	0	0	400	0	0	0	0	0	0	0	0	3200	0	0	0	0	0	0	0	0
525	Coypu	Pays de la Loire	0	1	0	0	200	0	0	0	800	0	0	0	0	0	0	0	0	3200	0	0	0	0	0	0	0	0
526	Muskrat	Pays de la Loire	0	0	0	0	0	0	0	0	0	0	0	0	0	0	0	0	0	0	0	0	0	0	0	0	0	0
527	Coypu	Pays de la Loire	0	0	0	0	0	0	0	0	0	0	0	0	0	0	0	0	0	0	0	0	0	0	0	0	0	0
528	Muskrat	Pays de la Loire	0	0	0	0	0	0	0	0	0	0	0	0	0	0	0	0	0	0	0	0	0	0	0	0	0	0
529	Coypu	Pays de la Loire	0	0	0	0	0	0	0	0	0	0	0	0	0	0	0	0	0	0	0	0	0	0	0	0	0	0
530	Muskrat	Pays de la Loire	1	1	400	0	0	0	0	0	0	0	400	0	0	0	0	0	0	0	0	0	0	0	0	0	0	0
531	Coypu	Pays de la Loire	0	0	0	0	0	0	0	0	0	0	0	0	0	0	0	0	0	0	0	0	0	0	0	0	0	0
532	Coypu	Pays de la Loire	0	0	0	0	0	0	0	0	0	0	0	0	0	0	0	0	0	0	0	0	0	0	0	0	0	0
533	Coypu	Pays de la Loire	0	0	0	0	0	0	0	0	0	0	0	0	0	0	0	0	0	0	0	0	0	0	0	0	0	0
534	Coypu	Pays de la Loire	0	0	0	0	0	0	0	0	0	0	0	0	0	0	0	0	0	0	0	0	0	0	0	0	0	0
535	Coypu	Pays de la Loire	0	1	0	0	0	0	0	0	200	0	0	0	0	0	0	0	0	200	0	0	0	0	0	0	0	0
536	Coypu	Pays de la Loire	0	1	800	0	0	0	0	0	400	0	400	0	0	0	0	0	0	6400	0	0	400	0	0	0	0	0
537	Muskrat	Pays de la Loire	0	0	0	0	0	0	0	0	0	0	0	0	0	0	0	0	0	0	0	0	0	0	0	0	0	0
538	Coypu	Pays de la Loire	1	1	0	0	400	0	0	0	400	0	0	0	0	0	0	0	0	3200	0	0	0	0	0	0	0	0
539	Coypu	Pays de la Loire	0	0	0	0	0	0	0	0	0	0	0	0	0	0	0	0	0	0	0	0	0	0	0	0	0	0
540	Coypu	Pays de la Loire	0	0	0	0	0	0	0	0	0	0	0	0	0	0	0	0	0	0	0	0	0	0	0	0	0	0
541	Muskrat	Pays de la Loire	1	1	0	0	200	0	0	0	200	0	0	0	0	0	0	0	0	400	0	0	0	0	0	0	0	0
542	Muskrat	Pays de la Loire	0	0	0	0	0	0	0	0	0	0	0	0	0	0	0	0	0	0	0	0	0	0	0	0	0	0
543	Coypu	Pays de la Loire	0	0	0	0	0	0	0	0	0	0	0	0	0	0	0	0	0	0	0	0	0	0	0	0	0	0
544	Coypu	Pays de la Loire	0	1	200	0	200	0	0	0	400	0	0	0	0	0	0	0	0	800	0	0	0	0	0	0	0	0
545	Coypu	Pays de la Loire	0	1	0	0	200	0	0	0	800	0	0	0	0	0	0	0	0	6400	0	0	100	0	0	0	0	0
546	Coypu	Pays de la Loire	1	1	200	0	0	0	0	0	200	0	200	0	0	0	0	0	0	400	0	0	0	0	0	0	0	0
547	Coypu	Pays de la Loire	0	0	0	0	0	0	0	0	0	0	0	0	0	0	0	0	0	0	0	0	0	0	0	0	0	0
548	Coypu	Pays de la Loire	1	1	0	0	400	0	0	0	1600	0	0	0	0	0	0	0	0	1600	0	0	0	0	0	0	0	0
549	Coypu	Pays de la Loire	0	1	0	0	100	0	0	0	200	0	0	0	0	0	0	0	0	400	0	0	0	0	0	0	0	0
550	Coypu	Pays de la Loire	0	1	0	0	0	0	0	0	200	0	0	0	0	0	0	0	0	800	0	0	0	0	0	0	0	0
551	Coypu	Pays de la Loire	0	1	400	0	0	0	0	0	800	0	200	0	0	0	0	0	0	6400	0	0	100	0	0	0	0	0
552	Coypu	Pays de la Loire	0	1	0	0	100	0	0	0	200	0	0	0	0	0	0	0	0	800	0	0	0	0	0	0	0	0
553	Coypu	Pays de la Loire	0	1	800	0	400	0	0	0	1600	0	400	0	0	0	0	0	0	6400	0	0	0	0	0	0	0	0
554	Coypu	Pays de la Loire	1	1	0	0	200	0	0	0	3200	0	0	0	0	0	0	0	0	6400	0	0	0	0	0	0	0	0
555	Coypu	Pays de la Loire	0	1	100	0	800	0	0	0	6400	0	200	0	0	0	0	0	0	6400	0	0	200	0	0	0	0	0
556	Coypu	Pays de la Loire	0	1	0	0	0	0	0	0	400	0	0	0	0	0	0	0	0	1600	0	0	0	0	0	0	0	0
557	Coypu	Brittany	0	1	0	0	0	0	0	0	400	0	0	0	0	0	0	0	0	400	0	0	0	0	0	0	0	0
558	Coypu	Brittany	0	0	0	0	0	0	0	0	0	0	0	0	0	0	0	0	0	0	0	0	0	0	0	0	0	0
559	Coypu	Brittany	0	0	0	0	0	0	0	0	0	0	0	0	0	0	0	0	0	0	0	0	0	0	0	0	0	0
560	Coypu	Brittany	0	1	0	0	0	0	0	0	200	0	0	0	0	0	0	0	0	800	0	0	0	0	0	0	0	0
561	Coypu	Brittany	0	1	0	0	200	0	0	0	1600	0	0	0	0	0	200	0	0	6400	0	0	0	400	100	0	0	100
562	Coypu	Brittany	0	1	0	0	3200	0	0	0	3200	0	0	0	0	0	0	0	0	3200	0	0	0	0	0	0	0	0
563	Coypu	Brittany	0	0	0	0	0	0	0	0	0	0	0	0	0	0	0	0	0	0	0	0	0	0	0	0	0	0
564	Coypu	Brittany	0	0	0	0	0	0	0	0	0	0	0	0	0	0	0	0	0	0	0	0	0	0	0	0	0	0
565	Coypu	Brittany	0	0	0	0	0	0	0	0	0	0	0	0	0	0	0	0	0	0	0	0	0	0	0	0	0	0
566	Coypu	Brittany	0	0	0	0	0	0	0	0	0	0	0	0	0	0	0	0	0	0	0	0	0	0	0	0	0	0
567	Coypu	Brittany	0	0	0	0	0	0	0	0	0	0	0	0	0	0	0	0	0	0	0	0	0	0	0	0	0	0
568	Coypu	Brittany	0	0	0	0	0	0	0	0	0	0	0	0	0	0	0	0	0	0	0	0	0	0	0	0	0	0
569	Coypu	Brittany	0	0	0	0	0	0	0	0	0	0	0	0	0	0	0	0	0	0	0	0	0	0	0	0	0	0
570	Coypu	Brittany	0	0	0	0	0	0	0	0	0	0	0	0	0	0	0	0	0	0	0	0	0	0	0	0	0	0
571	Coypu	Brittany	0	0	0	0	0	0	0	0	0	0	0	0	0	0	0	0	0	0	0	0	0	0	0	0	0	0
572	Coypu	Brittany	0	1	0	0	200	0	0	0	400	0	200	0	0	0	0	0	0	1600	0	0	0	0	0	0	0	0
573	Coypu	Brittany	1	1	200	0	400	0	0	0	6400	0	100	0	0	0	0	0	0	6400	0	0	0	0	0	0	0	0
574	Coypu	Brittany	0	0	0	0	0	0	0	0	0	0	0	0	0	0	0	0	0	0	0	0	0	0	0	0	0	0
575	Coypu	Brittany	0	1	0	0	400	0	0	0	1600	0	0	0	0	0	0	0	0	6400	0	0	0	0	0	0	0	0
576	Coypu	Brittany	0	0	0	0	0	0	0	0	0	0	0	0	0	0	0	0	0	0	0	0	0	0	0	0	0	0
577	Coypu	Brittany	0	1	0	0	200	0	100	0	400	0	0	0	0	0	0	0	0	800	0	0	0	0	0	0	0	0
578	Coypu	Brittany	0	0	0	0	0	0	0	0	0	0	0	0	0	0	0	0	0	0	0	0	0	0	0	0	0	0
579	Coypu	Brittany	0	0	0	0	0	0	0	0	0	0	0	0	0	0	0	0	0	0	0	0	0	0	0	0	0	0
580	Muskrat	Brittany	1	1	0	0	0	0	0	0	0	0	0	0	0	0	400	0	0	0	0	0	0	800	200	0	0	100
581	Coypu	Brittany	0	0	0	0	0	0	0	0	0	0	0	0	0	0	0	0	0	0	0	0	0	0	0	0	0	0
582	Coypu	Brittany	0	1	400	100	200	0	0	200	3200	100	200	200	0	0	0	0	0	3200	0	0	100	0	0	0	0	0
583	Coypu	Brittany	0	1	400	0	100	0	0	0	400	0	200	0	0	0	0	0	0	800	0	0	0	0	0	0	0	0
584	Coypu	Brittany	0	1	400	200	400	0	0	400	6400	0	400	0	0	0	0	0	0	6400	0	0	0	0	0	0	0	0
585	Coypu	Brittany	0	0	0	0	0	0	0	0	0	0	0	0	0	0	0	0	0	0	0	0	0	0	0	0	0	0
586	Muskrat	Brittany	1	1	400	0	0	0	0	0	0	200	400	100	0	0	100	0	0	0	0	0	0	3200	100	0	0	0
587	Coypu	Brittany	0	1	100	0	100	0	0	0	800	0	100	0	0	0	0	0	0	6400	0	0	0	0	0	0	0	0
588	Coypu	Brittany	0	0	0	0	0	0	0	0	0	0	0	0	0	0	0	0	0	0	0	0	0	0	0	0	0	0
589	Coypu	Brittany	0	1	0	0	0	0	0	0	0	0	0	0	200	0	0	0	0	0	0	0	0	0	0	0	1600	0
590	Coypu	Brittany	0	0	0	0	0	0	0	0	0	0	0	0	0	0	0	0	0	0	0	0	0	0	0	0	0	0
591	Coypu	Brittany	0	0	0	0	0	0	0	0	0	0	0	0	0	0	0	0	0	0	0	0	0	0	0	0	0	0
592	Coypu	Brittany	0	0	0	0	0	0	0	0	0	0	0	0	0	0	0	0	0	0	0	0	0	0	0	0	0	0
593	Coypu	Brittany	1	1	0	0	100	0	0	0	200	0	0	0	0	0	0	0	0	800	0	0	0	0	0	0	0	0
594	Coypu	Brittany	0	0	0	0	0	0	0	0	0	0	0	0	0	0	0	0	0	0	0	0	0	0	0	0	0	0
595	Coypu	Brittany	0	1	1600	0	0	0	0	0	1600	0	800	0	0	100	0	0	0	6400	0	0	0	0	0	0	0	0
596	Coypu	Brittany	0	1	0	0	0	0	0	0	100	0	0	0	0	0	0	0	0	400	0	0	0	0	0	0	0	0
597	Coypu	Brittany	0	1	3200	0	400	0	0	0	6400	0	800	0	0	0	0	0	0	6400	0	0	0	0	0	0	0	0
598	Coypu	Brittany	0	1	0	0	0	0	0	0	800	0	0	0	0	0	0	0	0	1600	0	0	0	0	0	0	0	0
599	Coypu	Brittany	0	1	800	0	400	0	0	0	3200	0	400	0	0	0	0	0	0	6400	0	0	0	0	0	0	0	0
600	Coypu	Brittany	0	1	1600	0	0	0	0	0	1600	0	800	100	0	0	0	0	0	6400	0	0	0	0	0	0	0	0
601	Coypu	Brittany	0	1	800	0	200	0	0	0	1600	0	200	0	0	0	0	0	0	3200	0	0	0	0	0	0	0	0
602	Coypu	Brittany	0	1	200	0	100	0	0	0	400	0	400	0	0	0	0	0	0	6400	0	0	0	0	0	0	0	0
603	Coypu	Brittany	0	1	200	0	0	0	0	0	1600	0	200	0	0	0	0	0	0	6400	0	0	0	0	0	0	0	0
604	Coypu	Brittany	0	1	200	0	200	0	0	0	3200	0	400	0	0	0	0	0	0	6400	0	0	0	0	0	0	0	0
605	Coypu	Brittany	0	1	6400	200	400	0	0	800	6400	0	800	0	0	0	0	0	0	6400	0	0	0	0	0	0	0	0
606	Coypu	Brittany	0	1	3200	200	200	0	0	400	6400	0	400	0	0	0	0	0	0	6400	0	0	0	0	0	0	0	0
607	Coypu	Brittany	0	1	6400	800	6400	0	0	6400	6400	0	1600	0	0	0	0	0	0	6400	0	0	0	0	0	0	0	0
608	Coypu	Brittany	1	1	400	200	200	0	0	800	6400	0	200	0	0	0	0	0	0	6400	0	0	0	0	0	0	0	0
609	Coypu	Brittany	0	1	1600	0	0	0	0	0	800	0	400	0	0	0	0	0	0	6400	0	0	0	0	0	0	0	0
610	Coypu	Brittany	0	1	800	100	0	0	0	200	3200	400	200	0	0	0	0	0	0	6400	0	0	0	0	0	0	0	0
611	Coypu	Brittany	0	0	0	0	0	0	0	0	0	0	0	0	0	0	0	0	0	0	0	0	0	0	0	0	0	0
612	Coypu	Brittany	0	1	800	0	200	0	0	0	3200	0	400	0	0	0	0	0	0	3200	0	0	0	0	0	0	0	0
613	Coypu	Brittany	0	1	200	0	0	0	0	0	800	0	200	0	0	0	0	0	0	800	0	0	0	0	0	0	0	0
614	Coypu	Brittany	0	1	100	0	0	0	0	0	400	0	200	0	0	0	0	0	0	800	0	0	0	0	0	0	0	0
615	Coypu	Brittany	0	1	400	100	200	0	0	200	3200	0	400	100	0	0	0	0	0	6400	0	0	0	0	0	0	0	0
616	Coypu	Brittany	0	1	0	0	400	0	0	0	400	100	0	0	0	0	0	0	0	1600	0	0	0	0	0	0	0	0
617	Coypu	Brittany	1	1	6400	6400	3200	0	0	200	3200	800	6400	200	0	0	0	0	0	6400	0	0	0	0	0	0	0	0
618	Coypu	Brittany	0	1	400	0	100	0	0	0	1600	0	400	0	0	0	0	0	0	3200	0	0	0	0	0	0	0	0
619	Muskrat	Brittany	0	0	0	0	0	0	0	0	0	0	0	0	0	0	0	0	0	0	0	0	0	0	0	0	0	0
620	Coypu	Brittany	0	1	0	0	0	0	0	0	400	0	0	0	0	0	0	0	0	1600	0	0	0	0	0	0	0	0
621	Coypu	Brittany	0	1	0	0	200	0	0	0	3200	0	0	0	0	0	0	0	0	3200	0	0	0	0	0	0	0	0
622	Coypu	Brittany	0	1	200	0	800	0	0	0	6400	0	200	0	0	0	0	0	0	6400	0	0	0	0	0	0	0	0
623	Coypu	Brittany	0	1	1600	0	400	0	0	0	6400	0	400	0	0	0	0	0	0	6400	0	0	0	0	0	0	0	0
624	Muskrat	Brittany	0	1	0	0	200	0	0	0	400	0	0	0	0	0	0	0	0	1600	0	0	0	0	0	0	0	0
625	Coypu	Brittany	0	1	400	0	0	0	0	0	0	0	800	0	0	0	0	0	0	400	0	0	0	0	0	0	0	0
626	Coypu	Brittany	0	1	800	0	100	0	0	0	400	0	800	0	0	0	0	0	0	6400	0	0	0	0	0	0	0	0
627	Coypu	Brittany	0	1	800	0	400	0	0	0	3200	100	400	0	0	0	0	0	0	6400	0	0	0	0	0	0	0	0
628	Coypu	Brittany	0	1	100	0	0	0	0	0	0	0	0	0	0	0	0	0	0	100	0	0	0	0	0	0	0	0
629	Coypu	Brittany	0	1	0	0	100	0	0	0	400	0	0	0	0	0	0	0	0	6400	0	0	0	0	0	0	0	0
630	Coypu	Brittany	0	1	200	0	0	0	0	0	200	0	200	0	0	0	0	0	0	800	0	0	0	0	0	0	0	0
631	Coypu	Brittany	0	1	200	0	200	0	0	0	3200	0	400	0	0	0	0	0	0	6400	0	0	0	0	0	0	0	0
632	Coypu	Brittany	0	1	6400	800	6400	0	0	3200	6400	0	200	0	0	0	0	0	0	6400	0	0	0	0	0	0	0	0
633	Coypu	Brittany	0	1	400	0	100	0	0	0	400	0	400	0	0	0	0	0	0	6400	0	0	0	0	0	0	0	0
634	Coypu	Brittany	0	1	400	0	200	0	0	0	1600	0	100	0	0	0	0	0	0	6400	0	0	100	0	0	0	0	0
635	Coypu	Brittany	0	1	0	0	100	0	0	0	200	0	0	0	0	0	0	0	0	1600	0	0	0	0	0	0	0	0
636	Coypu	Brittany	0	1	200	0	100	0	0	0	1600	0	200	0	0	0	0	0	0	6400	0	0	0	0	0	0	0	0
637	Coypu	Brittany	0	1	400	0	800	0	0	0	3200	0	100	0	0	0	0	0	0	6400	0	0	0	0	0	0	0	0
638	Coypu	Brittany	0	1	400	100	400	0	0	200	3200	0	400	0	0	0	0	0	0	6400	0	0	0	0	0	0	0	0
639	Coypu	Brittany	0	1	400	0	100	0	0	0	400	0	400	0	0	0	0	0	0	1600	0	0	0	0	0	0	0	0
640	Coypu	Brittany	0	1	0	0	100	0	0	0	200	0	0	0	0	0	0	0	0	800	0	0	0	0	0	0	0	0
641	Muskrat	Brittany	0	1	0	0	0	0	0	0	400	0	0	0	0	0	0	0	0	1600	0	0	0	0	0	0	0	0
642	Coypu	Brittany	0	1	400	0	200	0	0	0	800	0	200	0	0	0	0	0	0	3200	0	0	0	0	0	0	0	0
643	Muskrat	Normandy	0	0	0	0	0	0	0	0	0	0	0	0	100	0	0	0	0	0	0	0	0	0	0	0	0	0
644	Muskrat	Normandy	0	0	0	0	0	0	0	0	0	0	0	0	0	0	0	0	0	0	0	0	0	0	0	0	0	0
645	Muskrat	Normandy	0	1	0	0	0	0	0	0	0	0	0	0	100	0	100	0	0	0	0	0	0	6400	200	0	0	0
646	Coypu	Normandy	0	1	0	0	400	0	0	0	3200	0	0	0	0	0	0	0	0	6400	0	0	0	0	0	0	0	0
647	Muskrat	Normandy	0	0	0	0	0	0	0	0	0	0	0	0	0	0	0	0	0	0	0	0	0	0	0	0	0	0
648	Muskrat	Normandy	0	0	0	0	0	0	0	0	0	0	0	0	0	0	0	0	0	0	0	0	0	0	0	0	0	0
649	Muskrat	Normandy	0	0	0	0	0	0	0	0	0	0	0	0	0	0	0	0	0	0	0	0	0	0	0	0	0	0
650	Muskrat	Normandy	0	0	0	0	0	0	0	0	0	0	0	0	0	0	0	0	0	0	0	0	0	0	0	0	0	0
651	Muskrat	Normandy	1	1	0	0	0	0	0	0	0	0	0	0	200	0	1600	0	0	0	0	0	0	6400	3200	0	100	400
652	Coypu	Normandy	0	0	0	0	0	0	0	0	0	0	0	0	0	0	0	0	0	0	0	0	0	0	0	0	0	0
653	Coypu	Normandy	0	0	0	0	0	0	0	0	0	0	0	0	0	0	0	0	0	0	0	0	0	0	0	0	0	0
654	Coypu	Normandy	0	0	0	0	0	0	0	0	0	0	0	0	0	0	0	0	0	0	0	0	0	0	0	0	0	0
655	Muskrat	Normandy	0	1	0	0	800	0	0	0	1600	0	0	0	0	100	400	0	0	3200	0	0	0	6400	200	0	0	200
656	Coypu	Normandy	0	0	0	0	0	0	0	0	0	0	0	0	0	0	0	0	0	0	0	0	0	0	0	0	0	0
657	Coypu	Normandy	0	0	0	0	0	0	0	0	0	0	0	0	0	0	0	0	0	0	0	0	0	0	0	0	0	0
658	Muskrat	Normandy	0	0	0	0	0	0	0	0	0	0	0	0	0	0	0	0	0	0	0	0	0	0	0	0	0	0
659	Muskrat	Normandy	0	0	0	0	0	0	0	0	0	0	0	0	0	0	0	0	0	0	0	0	0	0	0	0	0	0
660	Coypu	Normandy	0	0	0	0	0	0	0	0	0	0	0	0	0	0	0	0	0	0	0	0	0	0	0	0	0	0
661	Muskrat	Normandy	1	0	0	0	0	0	0	0	0	0	0	0	0	0	0	0	0	0	0	0	0	0	0	0	0	0
662	Muskrat	Normandy	1	0	0	0	0	0	0	0	0	0	0	0	0	0	0	0	0	0	0	0	0	0	0	0	0	0
663	Muskrat	Normandy	0	1	0	0	0	0	0	0	0	0	0	0	0	400	0	0	0	0	0	0	0	0	0	0	0	0
664	Muskrat	Normandy	0	0	0	0	0	0	0	0	0	0	0	0	0	0	0	0	0	0	0	0	0	0	0	0	0	0
665	Muskrat	Normandy	0	0	0	0	0	0	0	0	0	0	0	0	0	0	0	0	0	0	0	0	0	0	0	0	0	0
666	Muskrat	Normandy	0	0	0	0	0	0	0	0	0	0	0	0	0	0	0	0	0	0	0	0	0	0	0	0	0	0
667	Coypu	Normandy	1	1	0	0	800	0	0	0	1600	0	0	0	0	0	0	0	0	3200	0	0	0	0	0	0	0	0
668	Muskrat	Normandy	1	0	0	0	0	0	0	0	0	0	0	0	0	0	0	0	0	0	0	0	0	0	0	0	0	0
669	Muskrat	Normandy	1	0	0	0	0	0	0	0	0	0	0	0	0	0	0	0	0	0	0	0	0	0	0	0	0	0
670	Muskrat	Normandy	0	0	0	0	0	0	0	0	0	0	0	0	0	0	0	0	0	0	0	0	0	0	0	0	0	0
671	Muskrat	Normandy	1	0	0	0	0	0	0	0	0	0	0	0	0	0	0	0	0	0	0	0	0	0	0	0	0	0
672	Muskrat	Normandy	0	1	0	0	0	0	0	0	0	0	0	800	6400	0	0	0	0	0	0	0	0	0	0	0	100	0
673	Muskrat	Normandy	1	1	0	0	0	0	0	0	0	0	0	0	0	0	0	0	0	0	0	0	200	0	0	0	0	0
674	Muskrat	Normandy	0	1	0	0	0	0	0	0	0	0	0	0	400	0	0	0	0	0	0	0	0	0	0	0	0	0
675	Muskrat	Normandy	0	0	0	0	0	0	0	0	0	0	0	0	0	0	0	0	0	0	0	0	0	0	0	0	0	0
676	Muskrat	Normandy	0	1	0	0	0	0	0	0	0	0	0	0	200	0	0	0	0	0	0	0	0	0	0	0	0	0
677	Muskrat	Normandy	1	1	0	0	200	0	0	0	1600	0	0	0	0	0	0	0	0	6400	0	0	0	6400	400	0	0	0
678	Coypu	Normandy	0	1	0	0	0	0	0	0	200	0	0	0	0	0	0	0	0	400	0	0	0	0	0	0	0	0
679	Muskrat	Normandy	NA	1	0	0	400	0	0	0	400	0	0	100	800	6400	1600	0	0	3200	0	0	0	6400	1600	0	0	100
680	Coypu	Normandy	0	1	200	0	0	0	0	0	0	0	800	0	0	0	0	0	0	0	0	0	0	0	0	0	0	0
681	Coypu	Normandy	0	0	0	0	0	0	0	0	0	0	0	0	0	0	0	0	0	0	0	0	0	0	0	0	0	0
682	Muskrat	Normandy	1	1	0	0	200	0	0	0	6400	0	0	0	200	0	0	0	0	6400	0	0	100	0	0	0	0	0
683	Muskrat	Normandy	0	0	0	0	0	0	0	0	0	0	0	0	0	0	0	0	0	0	0	0	0	0	0	0	0	0
684	Coypu	Normandy	0	1	0	0	0	0	0	0	0	0	0	0	0	0	0	0	0	0	0	0	200	0	0	0	0	0
685	Muskrat	Normandy	1	1	0	0	0	0	0	0	0	0	0	0	3200	0	0	0	0	0	0	0	0	0	0	0	200	0
686	Muskrat	Normandy	1	1	0	0	0	0	0	0	0	0	0	0	3200	0	0	0	0	0	0	0	0	0	0	0	100	0
687	Muskrat	Normandy	1	1	0	0	0	0	0	0	0	0	0	0	800	0	0	0	0	0	0	0	0	0	0	0	0	0
688	Muskrat	Normandy	1	1	0	0	0	0	0	0	0	0	0	200	3200	0	100	0	0	0	0	0	0	6400	1600	0	100	0
689	Coypu	Normandy	1	0	0	0	0	0	0	0	0	0	0	0	0	0	0	0	0	0	0	0	0	0	0	0	0	0
690	Coypu	Normandy	0	1	0	0	100	0	0	0	400	0	0	0	0	0	0	0	0	1600	0	0	0	0	0	0	0	0
691	Muskrat	Normandy	1	1	0	0	0	0	0	0	0	0	0	0	3200	400	0	0	0	0	0	0	0	0	0	0	100	0
692	Muskrat	Normandy	1	1	0	0	200	0	0	0	1600	200	0	0	400	0	3200	0	0	3200	0	0	0	6400	6400	0	0	1600
693	Coypu	Normandy	0	0	0	0	0	0	0	0	0	0	0	0	0	0	0	0	0	100	0	0	0	0	0	0	0	0
694	Muskrat	Normandy	0	0	0	0	0	0	0	0	0	0	0	0	100	0	0	0	0	0	0	0	0	0	0	0	0	0
695	Muskrat	Normandy	0	0	0	0	0	0	0	0	0	0	0	0	0	0	0	0	0	0	0	0	0	0	0	0	0	0
696	Muskrat	Normandy	0	1	0	0	0	0	0	0	0	0	0	0	400	3200	0	0	0	0	0	0	0	0	0	0	0	0
697	Coypu	Normandy	0	0	0	0	0	0	0	0	0	0	0	0	0	0	0	0	0	0	0	0	100	0	0	0	0	0
698	Muskrat	Normandy	0	1	0	0	0	0	0	0	0	400	0	0	0	0	0	0	0	0	0	0	0	0	0	0	0	0
699	Coypu	Normandy	0	1	800	0	0	0	0	0	400	0	1600	0	0	0	0	0	0	1600	0	0	0	0	0	0	0	0
700	Muskrat	Normandy	1	0	0	0	0	0	0	0	0	0	0	0	0	0	0	0	0	0	0	0	0	0	0	0	0	0
701	Muskrat	Normandy	0	0	0	0	0	0	0	0	0	0	0	0	0	0	0	0	0	0	0	0	0	0	0	0	0	0
702	Muskrat	Normandy	0	0	0	0	0	0	0	0	0	0	0	0	0	0	0	0	0	0	0	0	0	0	0	0	0	0
703	Muskrat	Normandy	0	0	0	0	0	0	0	0	0	0	0	0	0	0	0	0	0	0	0	0	0	0	0	0	0	0
704	Muskrat	Normandy	1	1	0	0	0	0	0	0	6400	0	0	400	800	0	0	0	0	6400	0	0	0	0	0	0	0	0
705	Muskrat	Normandy	1	1	0	0	0	0	0	0	0	0	0	0	6400	0	0	0	0	0	0	0	0	0	0	0	400	0
706	Coypu	Normandy	0	0	0	0	0	0	0	0	0	0	0	0	0	0	0	0	0	0	0	0	0	0	0	0	0	0
707	Muskrat	Normandy	0	0	0	0	0	0	0	0	0	0	0	0	0	0	0	0	0	0	0	0	100	0	0	0	0	0
708	Coypu	Normandy	0	1	400	0	3200	0	0	0	6400	200	400	0	0	0	0	0	0	6400	0	0	0	0	0	0	0	0
709	Muskrat	Normandy	1	1	0	0	800	0	0	0	3200	0	0	800	6400	0	6400	0	0	6400	0	0	0	6400	6400	0	400	3200
710	Muskrat	Normandy	1	0	0	0	0	0	0	0	0	0	0	0	0	0	0	0	0	0	0	0	0	0	0	0	0	0
712	Coypu	Normandy	0	0	0	0	0	0	0	0	0	0	0	0	0	0	0	0	0	0	0	0	0	0	0	0	0	0
713	Muskrat	Normandy	0	1	0	0	0	0	0	0	0	0	0	0	0	6400	0	0	0	0	0	0	0	0	0	0	0	0
714	Muskrat	Normandy	0	1	0	0	0	0	0	0	0	0	0	0	6400	0	0	0	0	0	0	0	0	0	0	0	0	0
715	Muskrat	Normandy	0	1	0	0	0	0	0	0	0	0	0	0	0	200	0	0	0	0	0	0	0	0	0	0	0	0
716	Muskrat	Normandy	0	1	0	0	0	0	0	0	0	0	0	0	200	0	0	0	0	0	0	0	0	0	0	0	0	0
717	Muskrat	Normandy	0	1	0	0	0	0	0	0	0	0	0	0	400	0	0	0	0	0	0	0	0	0	0	0	0	0
718	Muskrat	Normandy	0	1	0	400	0	0	0	800	0	0	0	0	3200	0	0	0	0	0	0	0	0	0	0	0	0	0
719	Coypu	Normandy	0	1	0	0	200	0	0	0	800	0	0	0	0	0	0	0	0	1600	0	0	0	0	0	0	0	0
720	Coypu	Normandy	0	0	0	0	0	0	0	0	0	0	0	0	0	0	0	0	0	0	0	0	0	0	0	0	0	0
721	Coypu	Normandy	0	1	800	0	100	0	0	0	400	0	400	0	0	0	0	0	0	6400	0	0	0	0	0	0	0	0
722	Coypu	Normandy	0	0	0	0	0	0	0	0	0	0	0	0	0	0	0	0	0	0	0	0	0	0	0	0	0	0
723	Muskrat	Normandy	0	1	0	0	100	0	0	0	400	0	0	0	0	3200	0	0	0	3200	0	0	0	0	0	0	0	0
724	Muskrat	Normandy	0	0	0	0	0	0	0	0	0	0	0	0	0	0	0	0	0	0	0	0	0	0	0	0	0	0
725	Muskrat	Normandy	0	1	0	0	0	0	0	0	0	0	0	0	3200	0	0	0	0	0	0	0	0	0	0	0	0	0
726	Muskrat	Normandy	0	1	0	0	0	0	0	0	0	0	0	0	3200	0	0	0	0	0	0	0	0	0	0	0	100	0
727	Muskrat	Normandy	0	1	0	0	0	0	0	0	100	0	0	0	0	0	0	0	0	100	0	0	0	0	0	0	0	0
728	Muskrat	Normandy	0	1	0	0	200	0	0	0	800	100	0	0	0	0	0	0	0	400	0	0	100	0	0	0	0	0
729	Muskrat	Normandy	0	1	0	0	3200	0	0	0	200	0	0	0	0	0	0	0	0	800	0	0	0	0	0	0	0	0
730	Muskrat	Normandy	1	1	0	0	0	0	0	0	0	0	0	0	400	0	800	1600	0	0	0	0	0	6400	800	0	0	100
731	Muskrat	Normandy	1	1	0	0	200	0	0	0	400	0	0	0	0	0	0	0	0	3200	0	0	0	0	0	0	0	0
732	Coypu	Brittany	0	1	200	0	0	0	0	0	0	0	400	0	0	0	0	0	0	0	0	0	0	0	0	0	0	0
733	Coypu	Brittany	0	0	0	0	0	0	0	0	0	0	0	0	0	0	0	0	0	0	0	0	0	0	0	0	0	0
734	Coypu	Brittany	0	0	0	0	0	0	0	0	0	0	0	0	0	0	0	0	0	0	0	0	0	0	0	0	0	0
735	Coypu	Brittany	0	0	0	0	0	0	0	0	0	0	0	0	0	0	0	0	0	0	0	0	0	0	0	0	0	0
736	Coypu	Brittany	0	0	0	0	0	0	0	0	0	0	0	0	0	0	0	0	0	0	0	0	0	0	0	0	0	0
737	Coypu	Brittany	0	0	0	0	0	0	0	0	0	0	0	0	0	0	0	0	0	0	0	0	100	0	0	0	0	0
738	Coypu	Brittany	0	0	0	0	0	0	0	0	0	0	0	0	0	0	0	0	0	0	0	0	0	0	0	0	0	0
739	Muskrat	Brittany	0	0	0	0	0	0	0	0	0	0	0	0	0	0	0	0	0	100	0	0	0	0	0	0	0	0
740	Muskrat	Brittany	0	0	0	0	0	0	0	0	0	0	0	0	0	0	0	0	0	0	0	0	0	0	0	0	0	0
741	Coypu	Brittany	0	0	0	0	0	0	0	0	0	0	0	0	0	0	0	0	0	0	0	0	0	0	0	0	0	0
742	Muskrat	Brittany	0	0	0	0	0	0	0	0	0	0	0	0	0	0	0	0	0	0	0	0	0	0	0	0	0	0
743	Coypu	Brittany	0	1	400	0	0	0	0	0	400	0	200	0	0	0	0	0	0	800	0	0	0	0	0	0	0	0
744	Coypu	Brittany	0	0	0	0	0	0	0	0	0	0	0	0	0	0	0	0	0	0	0	0	0	0	0	0	0	0
745	Coypu	Brittany	0	0	0	0	0	0	0	0	0	0	0	0	0	0	0	0	0	0	0	0	0	0	0	0	0	0
746	Coypu	Brittany	0	1	100	0	0	0	0	0	200	0	100	0	0	0	0	0	0	400	0	0	0	0	0	0	0	0
747	Muskrat	Brittany	0	1	0	0	0	0	0	0	0	0	0	0	800	0	0	0	0	0	0	0	0	0	0	0	0	0
748	Coypu	Brittany	0	1	100	0	0	0	0	0	400	0	100	0	0	0	0	0	0	400	0	0	0	0	0	0	0	0
749	Coypu	Brittany	0	0	0	0	0	0	0	0	0	0	0	0	0	0	0	0	0	0	0	0	0	0	0	0	0	0
750	Coypu	Brittany	0	1	400	400	1600	0	0	1600	6400	0	400	0	0	0	0	0	0	6400	0	0	0	0	0	0	0	0
751	Coypu	Brittany	0	0	0	0	0	0	0	0	0	0	0	0	0	0	0	0	0	0	0	0	0	0	0	0	0	0
752	Muskrat	Brittany	1	1	200	0	0	0	0	0	0	0	200	0	0	6400	400	0	0	0	0	0	0	6400	1600	0	0	400
753	Coypu	Brittany	0	0	0	0	0	0	0	0	0	0	0	0	0	0	0	0	0	0	0	0	0	0	0	0	0	0
754	Coypu	Brittany	0	1	0	0	0	0	0	0	400	0	0	0	0	0	0	0	0	1600	0	0	0	0	0	0	0	0
755	Coypu	Brittany	0	1	0	0	0	0	0	0	100	0	0	0	0	0	0	0	0	400	0	0	0	0	0	0	0	0
756	Coypu	Brittany	0	0	0	0	0	0	0	0	0	0	0	0	0	0	0	0	0	0	0	0	0	0	0	0	0	0
757	Coypu	Brittany	0	1	0	0	0	0	0	0	100	0	0	0	0	0	0	0	0	200	0	0	0	0	0	0	0	0
758	Coypu	Brittany	0	1	200	0	0	0	0	0	800	0	200	0	0	0	0	0	0	3200	0	0	100	0	0	0	0	0
759	Muskrat	Brittany	0	0	0	0	0	0	0	0	0	0	0	0	0	0	0	0	0	0	0	0	0	0	0	0	0	0
760	Coypu	Brittany	0	0	0	0	0	0	0	0	0	0	0	0	0	0	0	0	0	0	0	0	0	0	0	0	0	0
761	Coypu	Brittany	0	0	0	0	0	0	0	0	0	0	0	0	0	0	0	0	0	0	0	0	0	0	0	0	0	0
762	Coypu	Brittany	1	0	0	0	0	0	0	0	0	0	0	0	0	0	0	0	0	0	0	0	0	0	0	0	0	0
763	Coypu	Brittany	0	0	0	0	0	0	0	0	0	0	0	0	0	0	0	0	0	0	0	0	0	0	0	0	0	0
764	Coypu	Brittany	0	0	0	0	0	0	0	0	0	0	0	0	0	0	0	0	0	0	0	0	0	0	0	0	0	0
765	Muskrat	Brittany	0	0	0	0	0	0	0	0	0	0	0	0	0	0	0	0	0	0	0	0	0	0	0	0	0	0
766	Coypu	Brittany	0	0	0	0	0	0	0	0	0	0	0	0	0	0	0	0	0	0	0	0	0	0	0	0	0	0
767	Coypu	Brittany	0	0	0	0	0	0	0	0	0	0	0	0	0	0	0	0	0	0	0	0	0	0	0	0	0	0
768	Coypu	Brittany	0	1	200	0	0	0	0	0	1600	0	200	0	0	0	0	0	0	1600	0	0	0	0	0	0	0	0
769	Coypu	Brittany	0	1	100	0	0	0	0	0	200	0	200	0	0	0	0	0	0	200	0	0	0	0	0	0	0	0
770	Muskrat	Brittany	1	1	0	0	0	0	0	0	0	0	0	0	6400	0	0	0	0	0	0	0	0	0	0	0	100	0
771	Coypu	Brittany	0	0	0	0	0	0	0	0	0	0	0	0	0	0	0	0	0	0	0	0	0	0	0	0	0	0
772	Coypu	Brittany	0	0	0	0	0	0	0	0	0	0	0	0	0	0	0	0	0	0	0	0	0	0	0	0	0	0
773	Coypu	Brittany	0	0	0	0	0	0	0	0	0	0	0	0	0	0	0	0	0	0	0	0	0	0	0	0	0	0
774	Coypu	Brittany	0	0	0	0	0	0	0	0	0	0	0	0	0	0	0	0	0	0	0	0	0	0	0	0	0	0
775	Coypu	Brittany	1	1	200	0	3200	0	0	0	6400	0	0	0	0	0	0	0	0	6400	0	0	100	0	0	0	0	0
776	Coypu	Brittany	0	1	0	0	0	0	0	0	0	0	0	0	0	0	0	0	0	200	0	0	0	0	0	0	0	0
777	Coypu	Brittany	0	1	0	0	0	0	0	0	0	0	0	0	0	0	0	0	0	0	0	0	200	0	0	0	0	0
778	Muskrat	Brittany	1	1	0	0	0	0	0	0	0	0	0	0	1600	0	0	0	0	0	0	0	0	0	0	0	200	0
779	Muskrat	Brittany	1	0	0	0	0	0	0	0	0	0	0	0	0	0	0	0	0	0	0	0	0	0	0	0	0	0
780	Muskrat	Brittany	1	0	0	0	0	0	0	0	0	0	0	0	0	0	0	0	0	0	0	0	0	0	0	0	0	0
781	Coypu	Brittany	0	1	400	0	0	0	0	0	100	0	100	0	0	0	0	0	0	400	0	0	0	0	0	0	0	0
782	Coypu	Brittany	1	1	0	0	800	0	0	0	3200	0	0	0	0	0	0	0	0	6400	0	0	0	0	0	0	0	0
783	Coypu	Brittany	0	1	0	0	0	0	0	0	200	0	0	0	400	0	0	0	0	100	0	0	400	0	0	0	0	0
784	Coypu	Brittany	0	1	400	0	0	0	0	0	800	0	200	0	0	0	0	0	0	1600	0	0	0	0	0	0	0	0
785	Coypu	Brittany	0	1	0	0	0	0	3200	0	100	0	0	0	0	0	0	0	0	200	0	0	0	0	0	0	0	0
786	Muskrat	Brittany	0	1	0	0	0	0	0	0	0	0	0	200	1600	0	0	0	0	0	0	0	0	0	0	0	0	0
787	Coypu	Brittany	0	0	0	0	0	0	0	0	0	0	0	0	0	0	0	0	0	0	0	0	0	0	0	0	0	0
788	Muskrat	Brittany	0	1	0	0	0	0	0	0	0	0	0	0	1600	0	0	0	0	0	0	0	0	0	0	0	0	0
789	Muskrat	Brittany	NA	1	0	0	0	0	0	0	0	0	0	0	200	0	0	0	0	0	0	0	0	0	0	0	0	0
790	Muskrat	Brittany	0	1	0	0	0	0	0	0	0	0	0	0	1600	0	0	0	0	0	0	0	0	0	0	0	0	0
791	Muskrat	Brittany	0	0	0	0	0	0	0	0	0	0	0	0	100	0	0	0	0	0	0	0	0	0	0	0	0	0
792	Muskrat	Brittany	1	1	0	0	0	0	0	0	0	0	0	0	0	0	0	0	0	0	0	0	0	6400	200	0	0	0
793	Muskrat	Brittany	0	0	0	0	0	0	0	0	0	0	0	0	0	0	0	0	0	0	0	0	0	0	0	0	0	0
796	Coypu	Brittany	0	1	0	0	200	0	0	0	800	0	0	0	0	0	0	0	0	1600	0	0	0	0	0	0	0	0
797	Muskrat	Brittany	1	1	0	0	0	0	0	0	0	0	0	0	1600	0	0	0	0	0	0	0	0	0	0	0	0	0
799	Muskrat	Brittany	1	1	0	0	0	0	0	0	0	0	0	0	0	200	100	0	0	0	0	0	0	6400	400	0	0	100
800	Muskrat	Brittany	1	0	0	0	0	0	0	0	0	0	0	0	0	0	0	0	0	0	0	0	0	0	0	0	0	0
801	Coypu	Brittany	1	0	0	0	0	0	0	0	0	0	0	0	0	0	0	0	0	0	0	0	0	0	0	0	0	0
802	Muskrat	Brittany	0	0	0	0	0	0	0	0	0	0	0	0	0	0	0	0	0	0	0	0	0	0	0	0	0	0
803	Muskrat	Brittany	0	1	0	0	0	0	0	0	0	0	0	0	6400	0	0	0	0	0	0	0	0	0	0	0	0	0
804	Muskrat	Brittany	0	1	0	0	0	0	0	0	0	0	0	0	800	0	0	0	0	0	0	0	0	0	0	0	0	0
805	Coypu	Brittany	0	0	0	0	0	0	0	0	0	0	0	0	0	0	0	0	0	0	0	0	0	0	0	0	0	0
806	Muskrat	Brittany	0	1	0	0	0	0	0	0	0	0	0	0	400	0	0	0	0	0	0	0	0	0	0	0	0	0
807	Muskrat	Brittany	0	0	0	0	0	0	0	0	0	0	0	0	100	0	0	0	0	0	0	0	0	0	0	0	0	0
808	Muskrat	Brittany	0	0	0	0	0	0	0	0	0	0	0	0	100	0	0	0	0	0	0	0	0	0	0	0	0	0
809	Muskrat	Brittany	0	0	0	0	0	0	0	0	0	0	0	0	100	0	0	0	0	0	0	0	0	0	0	0	0	0
810	Muskrat	Brittany	1	1	0	0	0	0	0	0	0	0	0	0	0	400	400	0	0	0	0	0	0	6400	400	0	0	200
811	Muskrat	Brittany	0	0	0	0	0	0	0	0	0	0	0	0	0	0	0	0	0	0	0	0	0	0	0	0	0	0
812	Muskrat	Brittany	0	1	0	0	3200	0	0	0	6400	0	0	0	100	0	0	0	0	6400	0	0	0	0	0	0	0	0
813	Coypu	Brittany	0	0	0	0	0	0	0	0	0	0	0	0	0	0	0	0	0	0	0	0	0	0	0	0	0	0
814	Coypu	Brittany	0	0	0	0	0	0	0	0	0	0	0	0	0	0	0	0	0	0	0	0	0	0	0	0	0	0
815	Muskrat	Brittany	0	0	0	0	0	0	0	0	0	0	0	0	100	0	0	0	0	0	0	0	0	0	0	0	0	0
816	Muskrat	Brittany	0	1	0	0	0	0	0	0	0	0	0	0	400	400	0	0	0	0	0	0	0	0	0	0	0	0
817	Muskrat	Brittany	0	1	0	0	200	0	0	0	200	0	0	0	400	0	0	0	0	800	0	0	0	0	0	0	0	0
818	Muskrat	Brittany	0	1	0	0	0	0	0	0	0	0	0	0	400	0	0	0	0	0	0	0	0	0	0	0	0	0
819	Coypu	Brittany	0	0	0	0	0	0	0	0	0	0	0	0	0	0	0	0	0	0	0	0	0	0	0	0	0	0
820	Muskrat	Brittany	0	1	0	0	6400	0	0	0	6400	0	0	0	0	0	0	800	0	6400	0	0	0	0	0	0	0	0
821	Muskrat	Brittany	NA	1	0	0	0	0	0	0	0	0	0	0	200	0	0	0	0	0	0	0	0	0	0	0	0	0
822	Muskrat	Brittany	0	1	0	0	0	0	100	0	0	0	0	800	400	0	0	3200	0	0	100	0	3200	0	0	0	200	0
824	Coypu	Brittany	0	1	0	0	800	0	0	0	6400	0	0	0	0	0	0	0	0	6400	0	0	0	0	0	0	0	0
825	Muskrat	Brittany	0	1	1600	0	3200	0	0	0	6400	0	6400	200	400	0	0	400	0	6400	0	0	0	0	0	0	100	0
826	Coypu	Brittany	0	0	0	0	0	0	0	0	0	0	0	0	0	0	0	0	0	0	0	0	0	0	0	0	0	0
827	Coypu	Brittany	0	0	0	0	0	0	0	0	0	0	0	0	0	0	0	0	0	0	0	0	0	0	0	0	0	0
828	Muskrat	Brittany	1	1	0	100	0	0	0	100	0	0	0	0	0	0	0	0	0	0	0	0	0	0	0	0	0	0
829	Muskrat	Brittany	1	0	0	0	0	0	0	0	0	0	0	0	0	0	0	0	0	0	0	0	0	0	0	0	0	0
830	Muskrat	Brittany	1	1	0	0	0	0	0	0	0	0	0	0	6400	0	0	0	0	0	0	0	0	0	0	0	0	0
831	Muskrat	Brittany	1	0	0	0	0	0	0	0	0	0	0	0	0	0	0	0	0	0	0	0	0	0	0	0	0	0
832	Muskrat	Brittany	1	1	0	0	0	0	0	0	0	0	0	0	6400	0	0	0	0	0	0	0	0	0	0	0	0	0
833	Muskrat	Brittany	1	1	0	0	0	0	0	0	0	0	0	0	6400	0	0	0	0	0	0	0	0	0	0	0	200	0
834	Muskrat	Brittany	0	0	0	0	0	0	0	0	0	0	0	0	0	0	0	0	0	0	0	0	0	0	0	0	0	0
835	Muskrat	Brittany	0	0	0	0	0	0	0	0	0	0	0	0	0	0	0	0	0	0	0	0	0	0	0	0	0	0
836	Muskrat	Brittany	1	1	0	0	0	0	0	0	0	200	0	0	3200	0	0	0	0	0	0	0	0	0	0	0	1600	0
837	Muskrat	Brittany	1	1	0	0	0	0	0	0	0	0	0	0	6400	0	0	0	0	0	0	0	0	0	0	0	0	0
838	Muskrat	Brittany	0	1	0	0	0	0	0	0	0	0	0	0	6400	0	0	0	0	0	0	0	0	0	0	0	400	0
839	Muskrat	Brittany	1	0	0	0	0	0	0	0	0	0	0	0	0	0	0	0	0	0	0	0	0	0	0	0	0	0
840	Muskrat	Brittany	0	1	0	0	0	0	0	0	0	0	0	0	6400	0	0	0	0	0	0	0	0	0	0	0	100	0
841	Muskrat	Brittany	0	1	0	0	0	0	0	0	0	0	0	0	3200	0	0	0	0	0	0	0	0	0	0	0	0	0
842	Muskrat	Brittany	1	0	0	0	0	0	0	0	0	0	0	0	0	0	0	0	0	0	0	0	0	0	0	0	0	0
843	Muskrat	Brittany	1	0	0	0	0	0	0	0	0	0	0	0	0	0	0	0	0	0	0	0	0	0	0	0	0	0
844	Muskrat	Brittany	1	1	0	0	0	0	0	0	0	0	0	0	400	400	0	0	0	0	0	0	0	0	0	0	100	0
845	Muskrat	Brittany	0	1	0	0	0	0	0	0	0	0	0	0	400	0	0	0	0	0	0	0	0	0	0	0	100	0
846	Muskrat	Normandy	0	1	0	0	0	0	0	0	0	0	0	0	800	0	0	0	0	0	0	0	0	0	0	0	200	0
847	Coypu	Normandy	0	0	0	0	0	0	0	0	0	0	0	0	0	0	0	0	0	0	0	0	0	0	0	0	0	0
848	Muskrat	Normandy	0	0	0	0	0	0	0	0	0	0	0	0	0	0	0	0	0	0	0	0	0	0	0	0	0	0
849	Muskrat	Normandy	0	1	0	0	0	0	0	0	0	0	0	0	400	0	0	0	0	0	0	0	0	0	0	0	0	0
850	Muskrat	Normandy	1	1	0	0	0	0	0	0	0	0	0	0	800	0	400	0	0	0	0	0	0	1600	400	0	0	100
851	Muskrat	Normandy	0	0	0	0	0	0	0	0	0	0	0	0	0	0	0	0	0	0	0	0	0	0	0	0	0	0
852	Muskrat	Normandy	1	1	0	0	0	0	0	0	0	0	0	0	0	0	800	0	0	0	0	0	100	6400	1600	0	0	400
853	Muskrat	Normandy	0	1	0	0	0	0	0	0	0	0	0	0	400	0	0	0	0	0	0	0	0	0	0	0	0	0
855	Muskrat	Normandy	0	1	0	0	0	0	0	0	0	0	0	0	1600	0	0	0	0	0	0	0	0	0	0	0	0	0
856	Coypu	Normandy	0	0	0	0	0	0	0	0	0	0	0	0	0	0	0	0	0	0	0	0	0	0	0	0	0	0
857	Muskrat	Normandy	0	1	0	0	0	0	0	0	0	0	0	0	100	0	0	0	0	0	0	0	0	0	0	0	0	0
858	Muskrat	Normandy	0	1	0	0	0	0	0	0	0	0	0	0	0	400	0	0	0	0	0	0	0	6400	0	0	0	0
859	Coypu	Normandy	0	0	0	0	0	0	0	0	0	0	0	0	0	0	0	0	0	0	0	0	0	0	0	0	0	0
860	Coypu	Normandy	0	1	0	0	100	0	0	0	1600	0	0	0	0	0	0	0	0	400	0	0	0	0	0	0	0	0
861	Muskrat	Normandy	1	1	0	0	800	0	0	0	3200	0	0	0	0	0	0	0	0	3200	0	0	0	0	0	0	0	0
862	Coypu	Normandy	0	0	0	0	0	0	0	0	0	0	0	0	0	0	0	0	0	0	0	0	0	0	0	0	0	0
863	Muskrat	Normandy	0	0	0	0	0	0	0	0	0	0	0	0	0	0	0	0	0	0	0	0	0	0	0	0	0	0
864	Muskrat	Normandy	0	1	0	0	800	0	0	0	6400	0	0	0	0	0	0	0	0	0	0	0	0	0	0	0	0	0
865	Coypu	Normandy	0	1	0	0	0	0	0	0	800	0	0	0	0	0	0	0	0	100	0	0	0	0	0	0	0	0
867	Coypu	Normandy	0	0	0	0	0	0	0	0	0	0	0	0	0	0	0	0	0	0	0	0	0	0	0	0	0	0
868	Muskrat	Normandy	0	1	0	0	100	0	0	0	1600	0	0	200	100	0	0	0	0	100	0	0	0	0	0	0	0	0
869	Muskrat	Normandy	0	0	0	0	0	0	0	0	0	0	0	0	0	0	0	0	0	0	0	0	0	0	0	0	0	0
870	Muskrat	Normandy	0	0	0	0	0	0	0	0	0	0	0	0	0	0	0	0	0	0	0	0	0	0	0	0	0	0
871	Coypu	Normandy	0	0	0	0	0	0	0	0	0	0	0	0	0	0	0	0	0	0	0	0	0	0	0	0	0	0
872	Muskrat	Normandy	0	1	0	0	0	0	0	0	0	0	0	0	0	100	0	0	0	0	0	0	0	6400	0	0	0	0
873	Muskrat	Normandy	0	1	0	0	0	0	0	0	0	0	0	0	400	0	0	0	0	0	0	0	0	0	0	0	0	0
874	Muskrat	Normandy	0	1	0	0	800	0	0	0	800	0	0	0	0	0	0	0	0	400	0	0	0	0	0	0	0	0
875	Coypu	Normandy	0	0	0	0	0	0	0	0	0	0	0	0	0	0	0	0	0	0	0	0	0	0	0	0	0	0
876	Coypu	Normandy	0	1	0	0	0	0	0	0	100	0	0	0	0	0	0	0	0	0	0	0	0	0	0	0	0	0
877	Coypu	Normandy	0	1	0	0	0	0	0	0	800	0	0	0	0	0	0	0	0	400	0	0	0	0	0	0	0	0
878	Coypu	Normandy	0	1	0	0	0	0	0	0	800	0	0	0	0	0	0	0	0	0	0	0	0	0	0	0	0	0
879	Coypu	Normandy	0	0	0	0	0	0	0	0	0	0	0	0	0	0	0	0	0	0	0	0	0	0	0	0	0	0
880	Coypu	Normandy	0	0	0	0	0	0	0	0	0	0	0	0	0	0	0	0	0	0	0	0	0	0	0	0	0	0
881	Muskrat	Normandy	0	1	0	0	0	0	0	0	0	0	0	0	400	0	0	0	0	0	0	0	0	0	0	0	0	0
882	Coypu	Normandy	0	0	0	0	0	0	0	0	0	0	0	0	0	0	0	0	0	0	0	0	0	0	0	0	0	0
884	Muskrat	Normandy	0	1	0	0	0	0	0	0	0	0	0	0	100	0	0	0	0	0	0	0	0	0	0	0	0	0
885	Coypu	Normandy	0	0	0	0	0	0	0	0	0	0	0	0	0	0	0	0	0	0	0	0	0	0	0	0	0	0
886	Muskrat	Normandy	0	1	0	0	0	0	0	0	0	0	0	0	400	0	0	0	0	0	0	0	0	0	0	0	0	0
887	Coypu	Normandy	0	0	0	0	0	0	0	0	0	0	0	0	0	0	0	0	0	0	0	0	0	0	0	0	0	0
888	Muskrat	Normandy	0	1	0	0	0	0	0	0	0	0	0	0	800	0	0	0	0	0	0	0	0	0	0	0	0	0
889	Muskrat	Normandy	1	1	0	0	0	0	0	0	0	0	0	0	400	100	200	0	0	0	0	0	0	1600	3200	0	0	200
890	Coypu	Normandy	0	0	0	0	0	0	0	0	0	0	0	0	0	0	0	0	0	0	0	0	0	0	0	0	0	0
891	Muskrat	Normandy	0	0	0	0	0	0	0	0	0	0	0	0	0	0	0	0	0	0	0	0	0	0	0	0	0	0
892	Coypu	Normandy	0	0	0	0	0	0	0	0	0	0	0	0	0	0	0	0	0	0	0	0	0	0	0	0	0	0
893	Coypu	Normandy	0	0	0	0	0	0	0	0	0	0	0	0	0	0	0	0	0	0	0	0	0	0	0	0	0	0
894	Muskrat	Normandy	0	1	0	0	0	0	0	0	0	0	0	0	0	100	0	0	0	0	0	0	0	1600	0	0	0	0
895	Muskrat	Normandy	0	1	0	0	0	0	0	0	3200	0	0	0	0	0	0	0	0	100	0	0	0	100	0	0	0	0
896	Coypu	Normandy	0	0	0	0	0	0	0	0	0	0	0	0	0	0	0	0	0	0	0	0	0	0	0	0	0	0
897	Muskrat	Normandy	1	1	0	0	200	0	0	0	800	0	0	0	0	0	0	0	0	0	0	0	0	0	0	0	0	0
898	Coypu	Normandy	0	0	0	0	0	0	0	0	0	0	0	0	0	0	0	0	0	0	0	0	0	0	0	0	0	0
899	Muskrat	Normandy	0	1	0	0	0	0	0	0	0	0	0	0	400	6400	400	0	0	0	0	0	0	6400	800			200
900	Coypu	Normandy	0	1	0	0	0	0	0	0	800	0	0	0	0	0	0	0	0	200	0	0	0	0	0	0	0	0
901	Coypu	Normandy	0	0	0	0	0	0	0	0	0	0	0	0	0	0	0	0	0	0	0	0	0	0	0	0	0	0
902	Coypu	Normandy	0	0	0	0	0	0	0	0	0	0	0	0	0	0	0	0	0	0	0	0	0	0	0	0	0	0
903	Coypu	Normandy	0	0	0	0	0	0	0	0	0	0	0	0	0	0	0	0	0	0	0	0	0	0	0	0	0	0
904	Muskrat	Normandy	1	1	0	0	0	0	0	0	0	0	0	0	0	200	0	0	0	0	0	0	0	800	0	0	0	0
905	Muskrat	Normandy	0	1	0	0	0	0	0	0	0	0	0	0	400	0	0	0	0	0	0	0	0	0	0	0	0	0
906	Coypu	Normandy	0	0	0	0	0	0	0	0	0	0	0	0	0	0	0	0	0	0	0	0	0	0	0	0	0	0
907	Coypu	Normandy	0	1	0	0	0	0	0	0	800	0	0	0	0	0	0	0	0	200	0	0	0	0	0	0	0	0
908	Coypu	Normandy	0	0	0	0	0	0	0	0	0	0	0	0	0	0	0	0	0	0	0	0	0	0	0	0	0	0
909	Coypu	Normandy	0	0	0	0	0	0	0	0	0	0	0	0	0	0	0	0	0	0	0	0	0	0	0	0	0	0
910	Muskrat	Normandy	0	1	0	0	0	0	0	0	0	0	0	0	200	0	0	0	0	0	0	0	0	0	0	0	0	0
911	Coypu	Normandy	0	0	0	0	0	0	0	0	0	0	0	0	0	0	0	0	0	0	0	0	0	0	0	0	0	0
912	Coypu	Normandy	0	1	0	0	0	0	0	0	0	0	0	0	0	0	0	0	0	0	0	0	0	100	0	0	0	0
913	Muskrat	Normandy	0	1	0	0	0	0	0	0	0	0	0	0	0	0	100	0	0	0	0	0	0	1600	800	0	0	0
914	Muskrat	Normandy	1	1	0	0	0	0	0	0	0	0	0	0	800	800	400	0	0	0	0	0	0	6400	800	0	0	200
915	Coypu	Normandy	0	0	0	0	0	0	0	0	0	0	0	0	0	0	0	0	0	0	0	0	0	0	0	0	0	0
916	Coypu	Normandy	0	0	0	0	0	0	0	0	0	0	0	0	0	0	0	0	0	0	0	0	0	0	0	0	0	0
